# Supplementary material for: Bitcoin and S&P500: Co-movements of high-order moments in the time-frequency domain
Source: PLoS One. 2022 Nov 22;17(11):e0277924. doi: 10.1371/journal.pone.0277924 (PMC9681096; doi:10.1371/journal.pone.0277924)
Supplement: S1 Data — (CSV) [file pone.0277924.s002.csv]

Date	Bitcoin	S&P500	VIX	EPU
18.08.2011	10,9	1140,65	42,67	173,87
19.08.2011	11,69	1123,53	43,05	252,25
22.08.2011	11,7	1123,82	42,44	232,55
23.08.2011	11,7	1162,35	36,27	230,6
24.08.2011	10,5	1177,6	35,9	194,72
25.08.2011	10	1159,27	39,76	123,67
26.08.2011	10	1176,8	35,59	215,31
29.08.2011	10	1210,08	32,28	178,83
30.08.2011	8	1212,92	32,89	146
31.08.2011	8	1218,89	31,62	152,92
01.09.2011	8,22	1204,42	31,82	252,61
02.09.2011	8,88	1173,97	33,92	234,96
05.09.2011	8,88	1173,97	33,92	281,88
06.09.2011	8	1165,24	37	245,23
07.09.2011	8,5	1198,62	33,38	185,2
08.09.2011	7,4	1185,9	34,32	316,78
09.09.2011	7,4	1154,23	38,52	277,01
12.09.2011	7,4	1162,27	38,59	157,25
13.09.2011	5,97	1172,87	36,91	315,92
14.09.2011	5,53	1188,68	34,6	271,84
15.09.2011	5,13	1209,11	31,97	224,41
16.09.2011	4,85	1216,01	30,98	237,76
19.09.2011	4,9	1204,09	32,73	247,22
20.09.2011	5,66	1202,09	32,86	216,69
21.09.2011	5,79	1166,76	37,32	189,98
22.09.2011	5,72	1129,56	41,35	112,34
23.09.2011	5,72	1136,43	41,25	112,93
26.09.2011	4,8	1162,95	39,02	273,93
27.09.2011	4,92	1175,38	37,71	207,28
28.09.2011	4,82	1151,06	41,08	148,13
29.09.2011	4,82	1160,4	38,84	100,61
30.09.2011	4,82	1131,42	42,96	106,29
03.10.2011	4,87	1099,23	45,45	171,61
04.10.2011	4,98	1123,95	40,82	183,46
05.10.2011	4,92	1144,03	37,81	143,93
06.10.2011	4,8	1164,97	36,27	67,52
07.10.2011	4,61	1155,46	36,2	141,09
10.10.2011	4,5	1194,89	33,02	136,1
11.10.2011	4,1	1195,54	32,86	170,18
12.10.2011	3,93	1207,25	31,26	95,29
13.10.2011	3,97	1203,66	30,7	144
14.10.2011	4,05	1224,58	28,24	393,25
17.10.2011	3,92	1200,86	33,39	88,96
18.10.2011	3,92	1225,38	31,56	110,32
19.10.2011	3,92	1209,88	34,44	104,7
20.10.2011	2,24	1215,39	34,78	153,42
21.10.2011	2,27	1238,25	31,32	106,79
24.10.2011	2,92	1254,19	29,26	99,31
25.10.2011	2,72	1229,05	32,22	127,73
26.10.2011	2,69	1242	29,86	128,2
27.10.2011	2,69	1284,59	25,46	73,65
28.10.2011	4,2	1285,09	24,53	123,53
31.10.2011	3,3	1253,3	29,96	106,27
01.11.2011	3,33	1218,28	34,77	85,57
02.11.2011	3,33	1237,9	32,74	82,6
03.11.2011	3,33	1261,15	30,5	74,38
04.11.2011	3,55	1253,23	30,16	101,41
07.11.2011	3,55	1261,12	29,85	65,81
08.11.2011	3,08	1275,92	27,48	102,3
09.11.2011	3,3	1229,1	36,16	98,42
10.11.2011	3,3	1239,69	32,81	146,92
11.11.2011	3,3	1263,85	30,04	191,23
14.11.2011	2,47	1251,78	31,13	186,38
15.11.2011	2,5	1257,81	31,22	116,71
16.11.2011	3	1236,91	33,51	161,74
17.11.2011	2,99	1216,13	34,51	113,76
18.11.2011	2,5	1215,65	32	100,23
21.11.2011	2,25	1192,98	32,91	175,43
22.11.2011	2,59	1188,04	31,97	230,78
23.11.2011	2,59	1161,79	33,98	176,33
24.11.2011	3	1161,79	33,98	87,27
25.11.2011	2,75	1158,67	34,47	165,18
28.11.2011	2,66	1192,55	32,13	120,85
29.11.2011	2,72	1195,19	30,64	100,85
30.11.2011	3,19	1246,96	27,8	90,16
01.12.2011	3,42	1244,58	27,41	115,59
02.12.2011	3,04	1244,28	27,52	184,64
05.12.2011	2,93	1257,08	27,84	180,69
06.12.2011	2,98	1258,47	28,13	101,98
07.12.2011	3,3	1261,01	28,67	168,73
08.12.2011	3,3	1234,35	30,59	89,75
09.12.2011	3,3	1255,19	26,38	176,26
12.12.2011	3,48	1236,47	25,67	270,45
13.12.2011	3,56	1225,73	25,41	198,44
14.12.2011	3,47	1211,82	26,04	167,64
15.12.2011	3,45	1215,75	25,11	106,34
16.12.2011	3,44	1219,66	24,29	164,61
19.12.2011	3,85	1205,35	24,92	235,34
20.12.2011	4,55	1241,3	23,22	203,98
21.12.2011	4,38	1243,72	21,43	180,75
22.12.2011	4,17	1254	21,16	137,25
23.12.2011	4,22	1265,33	20,73	204,63
26.12.2011	4,33	1265,33	20,73	255,97
27.12.2011	4,29	1265,43	21,91	219,79
28.12.2011	4,3	1249,64	23,52	133,43
29.12.2011	4,5	1263,02	22,65	170,36
30.12.2011	4,21	1257,6	23,4	140,77
02.01.2012	5	1257,6	23,4	217,29
03.01.2012	5,29	1277,06	22,97	200,32
04.01.2012	5,37	1277,3	22,22	159,76
05.01.2012	6,65	1281,06	21,48	92,24
06.01.2012	6	1277,81	20,63	134,12
09.01.2012	6,3	1280,7	21,07	126,95
10.01.2012	7,14	1292,08	20,69	84,34
11.01.2012	7	1292,48	21,05	168,32
12.01.2012	6,51	1295,5	20,47	111,69
13.01.2012	6,6	1289,09	20,91	162,32
16.01.2012	7,1	1289,09	20,91	128,39
17.01.2012	6	1293,67	22,2	147,06
18.01.2012	7,1	1308,04	20,89	103,11
19.01.2012	6,22	1314,5	19,87	185,3
20.01.2012	6,95	1315,38	18,28	118,88
23.01.2012	6,52	1316	18,67	158,58
24.01.2012	6,55	1314,65	18,91	163,32
25.01.2012	6,31	1326,05	18,31	284,94
26.01.2012	5,5	1318,43	18,57	124,86
27.01.2012	5,88	1316,33	18,53	94,26
30.01.2012	5,58	1313,01	19,4	125,16
31.01.2012	5,3	1312,41	19,44	92,52
01.02.2012	5,88	1324,09	18,55	123,13
02.02.2012	6,28	1325,54	17,98	103,72
03.02.2012	6,3	1344,9	17,1	145,63
06.02.2012	5,6	1344,33	17,76	153,87
07.02.2012	5,69	1347,05	17,65	103,69
08.02.2012	5,87	1349,96	18,16	106,66
09.02.2012	5,89	1351,95	18,63	93,89
10.02.2012	5,88	1342,64	20,79	168,02
13.02.2012	5,79	1351,77	19,04	91,89
14.02.2012	4,89	1350,5	19,54	122,49
15.02.2012	4,69	1343,23	21,14	65,95
16.02.2012	4,51	1358,04	19,22	128,4
17.02.2012	4,67	1361,23	17,78	180,16
20.02.2012	4,44	1361,23	17,78	128,48
21.02.2012	4,58	1362,21	18,19	109,8
22.02.2012	4,52	1357,66	18,19	119,14
23.02.2012	5,22	1363,46	16,8	58,2
24.02.2012	4,95	1365,74	17,31	66,25
27.02.2012	5,04	1367,59	18,19	87,58
28.02.2012	4,88	1372,18	17,96	73,57
29.02.2012	4,99	1365,68	18,43	51,9
01.03.2012	5	1374,09	17,26	91,38
02.03.2012	4,79	1369,63	17,29	66,24
05.03.2012	5,05	1364,33	18,05	74,99
06.03.2012	4,98	1343,36	20,87	73,46
07.03.2012	4,97	1352,63	19,07	90,74
08.03.2012	5,01	1365,91	17,95	54,01
09.03.2012	4,95	1370,87	17,11	76,37
12.03.2012	4,99	1371,09	15,64	130,28
13.03.2012	5,29	1395,95	14,8	59,01
14.03.2012	5,27	1394,28	15,31	101,42
15.03.2012	5,39	1402,6	15,42	83,56
16.03.2012	5,26	1404,17	14,47	106,65
19.03.2012	4,84	1409,75	15,04	105,58
20.03.2012	4,79	1405,52	15,58	63,51
21.03.2012	4,96	1402,89	15,13	66,71
22.03.2012	4,91	1392,78	15,57	75,81
23.03.2012	4,78	1397,11	14,82	74,64
26.03.2012	4,73	1416,51	14,26	135,98
27.03.2012	4,84	1412,52	15,59	84,91
28.03.2012	4,93	1405,54	15,47	80,81
29.03.2012	4,84	1403,28	15,48	99,07
30.03.2012	4,88	1408,47	15,5	131,3
02.04.2012	5,04	1419,04	15,64	71,2
03.04.2012	4,99	1413,38	15,66	117,31
04.04.2012	5,01	1398,96	16,44	78,88
05.04.2012	5	1398,08	16,7	58,01
06.04.2012	4,99	1398,08	16,7	73,89
09.04.2012	4,75	1382,2	18,81	87,04
10.04.2012	4,8	1358,59	20,39	78,05
11.04.2012	4,92	1368,71	20,02	167,23
12.04.2012	4,93	1387,57	17,2	43,06
13.04.2012	4,93	1370,26	19,55	63,72
16.04.2012	4,98	1369,57	19,55	78,95
17.04.2012	4,98	1390,78	18,46	82,11
18.04.2012	5,16	1385,14	18,64	90,56
19.04.2012	5,13	1376,92	18,36	89,96
20.04.2012	5,38	1378,53	17,44	35,44
23.04.2012	5	1366,94	18,97	61,67
24.04.2012	5,08	1371,97	18,1	199,47
25.04.2012	5,14	1390,69	16,82	87,5
26.04.2012	4,94	1399,98	16,24	89,07
27.04.2012	5,04	1403,36	16,32	177,79
30.04.2012	5	1397,91	17,15	111,81
01.05.2012	4,97	1405,82	16,6	91,67
02.05.2012	5,06	1402,31	16,88	125,35
03.05.2012	5,1	1391,57	17,56	81,3
04.05.2012	5,07	1369,1	19,16	87,03
07.05.2012	5,05	1369,58	18,94	164,79
08.05.2012	5,02	1363,72	19,05	218,27
09.05.2012	5,02	1354,58	20,08	159,06
10.05.2012	4,87	1357,99	18,83	72,03
11.05.2012	4,95	1353,39	19,89	81,38
14.05.2012	4,93	1338,35	21,87	124,65
15.05.2012	4,95	1330,66	21,97	146,71
16.05.2012	5,04	1324,8	22,27	117,36
17.05.2012	5,02	1304,86	24,49	93,44
18.05.2012	5,07	1295,22	25,1	130,74
21.05.2012	5,08	1315,99	22,01	206
22.05.2012	5,03	1316,63	22,48	129,21
23.05.2012	5,1	1318,86	22,33	93,86
24.05.2012	5,12	1320,68	21,54	99,17
25.05.2012	5,08	1317,82	21,76	106,54
28.05.2012	5,07	1317,82	21,76	80,7
29.05.2012	5,11	1332,42	21,03	111,45
30.05.2012	5,14	1313,32	24,14	75,26
31.05.2012	5,17	1310,33	24,06	108,36
01.06.2012	5,22	1278,04	26,66	169,4
04.06.2012	5,22	1278,18	26,12	173,04
05.06.2012	5,37	1285,5	24,68	101,15
06.06.2012	5,42	1315,13	22,16	148,17
07.06.2012	5,53	1314,99	21,72	151,88
08.06.2012	5,61	1325,66	21,23	127,91
11.06.2012	5,52	1308,93	23,56	160,88
12.06.2012	5,71	1324,18	22,09	92,04
13.06.2012	5,86	1314,88	24,27	142,39
14.06.2012	5,9	1329,1	21,68	76,57
15.06.2012	6,42	1342,84	21,11	218
18.06.2012	6,06	1344,78	18,32	191,92
19.06.2012	6,46	1357,98	18,38	133,65
20.06.2012	6,64	1355,69	17,24	162,54
21.06.2012	6,64	1325,51	20,08	162,47
22.06.2012	6,59	1335,02	18,11	202,5
25.06.2012	6,26	1313,72	20,38	167,88
26.06.2012	6,41	1319,99	19,72	91,77
27.06.2012	6,49	1331,85	19,45	190,31
28.06.2012	6,5	1329,04	19,71	158,77
29.06.2012	6,52	1362,16	17,08	304,81
02.07.2012	6,62	1365,51	16,8	147,52
03.07.2012	6,44	1374,02	16,66	104,67
04.07.2012	6,44	1374,02	16,66	167,88
05.07.2012	6,6	1367,58	17,5	108,29
06.07.2012	6,59	1354,68	17,1	145,09
09.07.2012	6,94	1352,46	17,98	142,06
10.07.2012	7,08	1341,47	18,72	251,27
11.07.2012	7,14	1341,45	17,95	268,08
12.07.2012	7,58	1334,76	18,33	184,75
13.07.2012	7,59	1356,78	16,74	278,29
16.07.2012	8,3	1353,64	17,11	212,41
17.07.2012	8,52	1363,67	16,48	205,58
18.07.2012	9	1372,78	16,16	213,86
19.07.2012	8,76	1376,51	15,45	168,71
20.07.2012	8,44	1362,66	16,27	172,74
23.07.2012	8,59	1350,52	18,62	157,65
24.07.2012	8,61	1338,31	20,47	139,34
25.07.2012	8,64	1337,89	19,34	134,93
26.07.2012	8,75	1360,02	17,53	68,36
27.07.2012	8,83	1385,97	16,7	128,12
30.07.2012	9	1385,3	18,03	166,93
31.07.2012	9,28	1379,32	18,93	109,48
01.08.2012	9,45	1375,14	18,96	138,78
02.08.2012	10,42	1365	17,57	130,32
03.08.2012	10,79	1390,99	15,64	168,04
06.08.2012	10,84	1394,23	15,95	143,81
07.08.2012	10,75	1401,35	15,99	141,07
08.08.2012	10,99	1402,22	15,32	86,84
09.08.2012	11	1402,8	15,28	90,46
10.08.2012	11,32	1405,87	14,74	100,51
13.08.2012	11,89	1404,11	13,7	177,44
14.08.2012	12,25	1403,93	14,85	168,47
15.08.2012	13,01	1405,53	14,63	135,19
16.08.2012	13,42	1415,51	14,29	148,34
17.08.2012	12,5	1418,16	13,45	114,42
20.08.2012	10,05	1418,13	14,02	110,74
21.08.2012	10,18	1413,17	15,02	110,31
22.08.2012	9,96	1413,49	15,11	104,4
23.08.2012	10,02	1402,08	15,96	132,5
24.08.2012	10,37	1411,13	15,18	203,4
27.08.2012	10,78	1410,44	16,35	118,65
28.08.2012	11	1409,3	16,49	102,07
29.08.2012	10,78	1410,49	17,06	110,02
30.08.2012	10,65	1399,48	17,83	149,59
31.08.2012	10,16	1406,58	17,47	259,97
03.09.2012	10,55	1406,58	17,47	134,67
04.09.2012	10,36	1404,94	17,98	117,1
05.09.2012	10,99	1403,44	17,74	140,89
06.09.2012	11,02	1432,12	15,6	135,68
07.09.2012	11,03	1437,92	14,38	195,5
10.09.2012	10,95	1429,08	16,28	125,36
11.09.2012	11,04	1433,56	16,41	68,01
12.09.2012	11,14	1436,56	15,8	121,8
13.09.2012	11,3	1459,99	14,05	150,37
14.09.2012	11,5	1465,77	14,51	212,66
17.09.2012	11,85	1461,19	14,59	112,47
18.09.2012	11,91	1459,32	14,18	170,21
19.09.2012	12,32	1461,05	13,88	174,22
20.09.2012	12,28	1460,26	14,07	133,41
21.09.2012	12,19	1460,15	13,98	152,08
24.09.2012	11,9	1456,89	14,15	203,28
25.09.2012	11,75	1441,59	15,43	126,11
26.09.2012	12,2	1433,32	16,81	105,56
27.09.2012	12,22	1447,15	14,84	79,76
28.09.2012	12,28	1440,67	15,73	159,61
01.10.2012	12,14	1444,49	16,32	178,17
02.10.2012	12,64	1445,75	15,71	138,68
03.10.2012	12,9	1450,99	15,43	152,28
04.10.2012	12,57	1461,4	14,55	108,3
05.10.2012	12,5	1460,93	14,33	208,37
08.10.2012	11,62	1455,88	15,11	130,89
09.10.2012	11,99	1441,48	16,37	118,2
10.10.2012	12,24	1432,56	16,29	129,14
11.10.2012	12,09	1432,84	15,59	127,14
12.10.2012	11,9	1428,59	16,14	114,5
15.10.2012	11,66	1440,13	15,27	197,95
16.10.2012	11,92	1454,92	15,22	199,82
17.10.2012	11,88	1460,91	15,07	196,86
18.10.2012	11,8	1457,34	15,03	205,58
19.10.2012	11,67	1433,19	17,06	170,07
22.10.2012	11,49	1433,82	16,62	155,59
23.10.2012	11,58	1413,11	18,83	113,57
24.10.2012	11,4	1408,75	18,33	118,63
25.10.2012	10,55	1412,97	18,12	128,87
26.10.2012	10	1411,94	17,81	210,63
29.10.2012	10,8	1411,94	17,81	235,95
30.10.2012	10,8	1411,94	17,81	182,04
31.10.2012	11	1412,16	18,6	141,64
01.11.2012	10,77	1427,59	16,69	196,81
02.11.2012	10,67	1414,2	17,59	82,44
05.11.2012	10,78	1417,26	18,42	225,43
06.11.2012	10,74	1428,39	17,58	195,5
07.11.2012	10,8	1394,53	19,08	358
08.11.2012	10,81	1377,51	18,49	241,14
09.11.2012	10,8	1379,85	18,61	278,07
12.11.2012	10,87	1380,03	16,68	188,45
13.11.2012	10,87	1374,53	16,65	207,36
14.11.2012	10,97	1355,49	17,92	213,51
15.11.2012	11,05	1353,33	17,99	195,26
16.11.2012	11,46	1359,88	16,41	194,72
19.11.2012	11,65	1386,89	15,24	203,57
20.11.2012	11,65	1387,81	15,08	192,6
21.11.2012	11,67	1391,03	15,31	159,8
22.11.2012	11,88	1391,03	15,31	69,91
23.11.2012	12,16	1409,15	15,14	272,9
26.11.2012	12,2	1406,29	15,5	212,05
27.11.2012	12,07	1398,94	15,92	177,67
28.11.2012	12,22	1409,93	15,51	152,15
29.11.2012	12,37	1415,95	15,06	214,4
30.11.2012	12,43	1416,18	15,87	251,56
03.12.2012	12,6	1409,46	16,64	174,34
04.12.2012	12,59	1407,05	17,12	243,44
05.12.2012	13,2	1409,28	16,46	182,4
06.12.2012	13,45	1413,94	16,58	244,15
07.12.2012	13,37	1418,07	15,9	194,02
10.12.2012	13,3	1418,55	16,05	166,13
11.12.2012	13,35	1427,84	15,57	316,27
12.12.2012	13,49	1428,48	15,95	161,39
13.12.2012	13,52	1419,45	16,56	231,84
14.12.2012	13,51	1413,58	17	162,65
17.12.2012	13,2	1430,36	16,34	230,8
18.12.2012	13,13	1446,79	15,57	136,6
19.12.2012	13,4	1435,81	17,36	77,04
20.12.2012	13,35	1443,69	17,67	146,83
21.12.2012	13,2	1430,15	17,84	188,68
24.12.2012	13,23	1426,66	17,84	236,44
25.12.2012	13,24	1426,66	17,84	151,1
26.12.2012	13,18	1419,83	19,48	231,81
27.12.2012	13,2	1418,1	19,47	350,12
28.12.2012	13,18	1402,43	22,72	251,11
31.12.2012	13,24	1426,19	18,02	249,99
01.01.2013	13,22	1426,19	18,02	548,47
02.01.2013	13,09	1462,42	14,68	329,02
03.01.2013	13,19	1459,37	14,56	366,82
04.01.2013	13,19	1466,47	13,83	287,9
07.01.2013	13,2	1461,89	13,79	242,97
08.01.2013	13,5	1457,15	13,62	113,9
09.01.2013	13,58	1461,02	13,81	101,68
10.01.2013	14	1472,12	13,49	96,78
11.01.2013	14	1472,05	13,36	196,09
14.01.2013	14,1	1470,68	13,52	170,1
15.01.2013	14,2	1472,34	13,55	133,24
16.01.2013	14,53	1472,63	13,42	188,22
17.01.2013	15,36	1480,94	13,57	131,98
18.01.2013	15,57	1485,98	12,46	247,95
21.01.2013	16,52	1485,98	12,46	332,22
22.01.2013	17,35	1492,56	12,43	150,73
23.01.2013	17,5	1494,81	12,46	168,82
24.01.2013	17,29	1494,82	12,69	166,64
25.01.2013	17,49	1502,96	12,89	174,97
28.01.2013	18,67	1500,18	13,57	103,21
29.01.2013	19,35	1507,84	13,31	140,52
30.01.2013	19,45	1501,96	14,32	154,76
31.01.2013	20,46	1498,11	14,28	126,24
01.02.2013	20,35	1513,17	12,9	124,41
04.02.2013	20,3	1495,71	14,67	154,01
05.02.2013	20,5	1511,29	13,72	108,14
06.02.2013	20,91	1512,12	13,41	112,99
07.02.2013	21,71	1509,39	13,5	91,62
08.02.2013	22,45	1517,93	13,02	72,22
11.02.2013	23,94	1517,01	12,94	75,91
12.02.2013	25,47	1519,43	12,64	106,26
13.02.2013	25	1520,33	12,98	112,16
14.02.2013	27,4	1521,38	12,66	94,18
15.02.2013	27	1519,79	12,46	164,94
18.02.2013	26,92	1519,79	12,46	136,77
19.02.2013	29,39	1530,94	12,31	72,63
20.02.2013	30	1511,95	14,68	95,67
21.02.2013	30	1502,42	15,22	153,96
22.02.2013	30,4	1515,6	14,17	134,46
25.02.2013	30,43	1487,85	18,99	267,23
26.02.2013	31,1	1496,94	16,87	335,75
27.02.2013	31,32	1515,99	14,73	186,2
28.02.2013	33,53	1514,68	15,51	234,74
01.03.2013	34,55	1518,2	15,36	324,04
04.03.2013	36,52	1525,2	14,01	160,7
05.03.2013	40,75	1539,79	13,48	144,85
06.03.2013	42,33	1541,46	13,53	172,55
07.03.2013	41,68	1544,26	13,06	100,39
08.03.2013	43,76	1551,18	12,59	95,85
11.03.2013	48,25	1556,22	11,56	117,47
12.03.2013	44,84	1552,48	12,27	111,62
13.03.2013	46,99	1554,52	11,83	122,09
14.03.2013	46,95	1563,23	11,3	58,06
15.03.2013	46,9	1560,7	11,3	104,12
18.03.2013	50,35	1552,1	13,36	115,79
19.03.2013	59,41	1548,34	14,39	130,57
20.03.2013	64,2	1558,71	12,67	144,81
21.03.2013	72,23	1545,8	13,99	156,2
22.03.2013	69,9	1556,89	13,57	105,79
25.03.2013	75,11	1551,69	13,74	178,57
26.03.2013	79,81	1563,77	12,77	163,29
27.03.2013	89,3	1562,85	13,15	177,06
28.03.2013	88,52	1569,19	12,7	72,92
29.03.2013	90	1569,19	12,7	90,71
01.04.2013	104,7	1562,17	13,58	104,12
02.04.2013	116	1570,25	12,78	86,12
03.04.2013	133,78	1553,69	14,21	85,68
04.04.2013	135	1559,98	13,89	101,29
05.04.2013	141,8	1553,28	13,92	104,65
08.04.2013	185,6	1563,07	13,19	64,04
09.04.2013	229	1568,61	12,84	68,93
10.04.2013	162	1587,73	12,36	145,88
11.04.2013	83,4	1593,37	12,24	55,27
12.04.2013	109,99	1588,85	12,06	42,73
15.04.2013	74	1552,36	17,27	138,99
16.04.2013	68,09	1574,57	13,96	27,22
17.04.2013	89,98	1552,01	16,51	86,66
18.04.2013	109,3	1541,61	17,56	51,21
19.04.2013	117,71	1555,25	14,97	57,5
22.04.2013	123,74	1562,5	14,39	64,71
23.04.2013	137,29	1578,78	13,48	111,75
24.04.2013	149	1578,79	13,61	126,26
25.04.2013	141,9	1585,16	13,62	44,58
26.04.2013	137,3	1582,24	13,61	92,18
29.04.2013	143,31	1593,61	13,71	107,23
30.04.2013	139,88	1597,57	13,52	81,56
01.05.2013	116,75	1582,7	14,49	74,13
02.05.2013	106,81	1597,59	13,59	101,98
03.05.2013	98,07	1614,42	12,85	104,35
06.05.2013	112,71	1617,5	12,66	68,88
07.05.2013	110	1625,96	12,83	110,22
08.05.2013	113,16	1632,69	12,66	60,31
09.05.2013	111,96	1626,67	13,13	30,12
10.05.2013	117,9	1633,7	12,59	65,03
13.05.2013	115,99	1633,77	12,55	51,8
14.05.2013	107	1650,34	12,77	166,99
15.05.2013	108,95	1658,78	12,81	60,66
16.05.2013	113,35	1650,47	13,07	75,24
17.05.2013	116,73	1667,47	12,45	27,77
20.05.2013	116,79	1666,29	13,02	76,24
21.05.2013	117,5	1669,16	13,37	54,39
22.05.2013	119,11	1655,35	13,82	78,07
23.05.2013	123,84	1650,51	14,07	68,76
24.05.2013	128,7	1649,6	13,99	75,95
27.05.2013	126,25	1649,6	13,99	87,19
28.05.2013	125,92	1660,06	14,48	56,65
29.05.2013	130,35	1648,36	14,83	69,87
30.05.2013	126,81	1654,41	14,53	58,2
31.05.2013	127,91	1630,74	16,3	66,84
03.06.2013	123,15	1640,42	16,28	85,84
04.06.2013	120,57	1631,38	16,27	60,51
05.06.2013	121,19	1608,9	17,5	63,07
06.06.2013	118,78	1622,56	16,63	60,6
07.06.2013	110,18	1643,38	15,14	63,43
10.06.2013	104,22	1642,81	15,44	76,66
11.06.2013	107,36	1626,13	17,07	83,91
12.06.2013	106,11	1612,52	18,59	81,19
13.06.2013	102	1636,36	16,41	48,34
14.06.2013	99,02	1626,73	17,15	89,93
17.06.2013	100	1639,04	16,8	108,54
18.06.2013	104,14	1651,81	16,61	96,83
19.06.2013	105,24	1628,93	16,64	117,49
20.06.2013	102,61	1588,19	20,49	58,6
21.06.2013	101,8	1592,43	18,9	89,92
24.06.2013	99,2	1573,09	20,11	79,15
25.06.2013	97,58	1588,03	18,47	69,15
26.06.2013	98,76	1603,26	17,21	74,89
27.06.2013	96,58	1613,2	16,86	65,35
28.06.2013	89,94	1606,28	16,86	116,34
01.07.2013	84,5	1614,96	16,37	78,43
02.07.2013	88,02	1614,08	16,44	89,93
03.07.2013	77,13	1615,41	16,2	74,91
04.07.2013	79,4	1615,41	16,2	116,71
05.07.2013	66,93	1631,89	14,89	191,82
08.07.2013	74,4	1640,46	14,78	153,37
09.07.2013	75,01	1652,32	14,35	142,43
10.07.2013	86,19	1652,62	14,21	64,98
11.07.2013	87,14	1675,02	14,01	26,79
12.07.2013	90,17	1680,19	13,84	50,01
15.07.2013	93,77	1682,5	13,79	75,52
16.07.2013	91,6	1676,26	14,42	90,59
17.07.2013	90,97	1680,91	13,78	70,45
18.07.2013	85,28	1689,37	13,77	46,82
19.07.2013	86,51	1692,09	12,54	87,73
22.07.2013	85,6	1695,53	12,29	177,9
23.07.2013	86,88	1692,39	12,66	63,97
24.07.2013	88,42	1685,94	13,18	107,63
25.07.2013	90,08	1690,25	12,97	57,31
26.07.2013	89,96	1691,65	12,72	28,78
29.07.2013	93,39	1685,33	13,39	133,04
30.07.2013	96,57	1685,96	13,39	76,21
31.07.2013	98,28	1685,73	13,45	77,62
01.08.2013	96,62	1706,87	12,94	92,95
02.08.2013	95,85	1709,67	11,98	57,34
05.08.2013	97,81	1707,14	11,84	65,12
06.08.2013	97,69	1697,37	12,72	60,63
07.08.2013	97,09	1690,91	12,98	100,46
08.08.2013	94,27	1697,48	12,73	83,3
09.08.2013	92,71	1691,42	13,41	99,01
12.08.2013	95,39	1689,47	12,81	80,69
13.08.2013	98,15	1694,16	12,31	82,77
14.08.2013	99,19	1685,39	13,04	65,28
15.08.2013	98,1	1661,32	14,73	43,95
16.08.2013	98,25	1655,83	14,37	76,5
19.08.2013	102,85	1646,06	15,1	136,62
20.08.2013	104,87	1652,35	14,91	111,56
21.08.2013	110,43	1642,8	15,94	96,17
22.08.2013	109,12	1656,96	14,76	89,29
23.08.2013	107,66	1663,5	13,98	45,99
26.08.2013	111,88	1656,78	14,99	124,03
27.08.2013	117,75	1630,48	16,77	86,16
28.08.2013	117,91	1634,96	16,49	64,04
29.08.2013	118,53	1638,17	16,81	87,64
30.08.2013	124,86	1632,97	17,01	91,16
02.09.2013	130,03	1632,97	17,01	137,6
03.09.2013	129,18	1639,77	16,61	168,05
04.09.2013	122,2	1653,08	15,88	133,57
05.09.2013	122,5	1655,08	15,77	121,68
06.09.2013	116,82	1655,17	15,85	174,48
09.09.2013	121,68	1671,71	15,63	59,96
10.09.2013	122,07	1683,99	14,53	53
11.09.2013	127,55	1689,13	13,82	96,02
12.09.2013	126,38	1683,42	14,29	59,84
13.09.2013	127,71	1687,99	14,16	39,94
16.09.2013	126,27	1697,6	14,38	149,94
17.09.2013	126,92	1704,76	14,53	127,79
18.09.2013	127	1725,52	13,59	84,39
19.09.2013	124,18	1722,34	13,16	87,37
20.09.2013	122,91	1709,91	13,12	160,51
23.09.2013	122,63	1701,84	14,31	105,52
24.09.2013	123,86	1697,42	14,08	127,69
25.09.2013	123,25	1692,77	14,01	134,2
26.09.2013	124,84	1698,67	14,06	83,62
27.09.2013	126,95	1691,75	15,46	91,83
30.09.2013	126,25	1681,55	16,6	156,8
01.10.2013	127,33	1695	15,54	271,77
02.10.2013	103,85	1693,87	16,6	205,03
03.10.2013	117,6	1678,66	17,67	142,62
04.10.2013	121,94	1690,5	16,74	187,28
07.10.2013	123,52	1676,12	19,41	135,95
08.10.2013	124,18	1655,45	20,34	198,47
09.10.2013	125,9	1656,4	19,6	164,69
10.10.2013	126,8	1692,56	16,48	208,16
11.10.2013	127,38	1703,2	15,72	197,5
14.10.2013	135,42	1710,14	16,07	317,57
15.10.2013	142,76	1698,06	18,66	311,33
16.10.2013	137,56	1721,54	14,71	302,38
17.10.2013	143,93	1733,15	13,48	323,65
18.10.2013	152,89	1744,5	13,04	199,23
21.10.2013	180,13	1744,66	13,16	10,92
22.10.2013	189,75	1754,67	13,33	101,82
23.10.2013	203,96	1746,38	13,42	172,74
24.10.2013	193,87	1752,07	13,2	85,92
25.10.2013	186,6	1759,77	13,09	125,94
28.10.2013	196,62	1762,11	13,31	87,68
29.10.2013	204,69	1771,95	13,41	168,7
30.10.2013	197,78	1763,31	13,65	178,66
31.10.2013	203,54	1756,54	13,75	67,75
01.11.2013	202,15	1761,64	13,28	45,43
04.11.2013	226,95	1767,93	12,93	146,15
05.11.2013	242,9	1762,97	13,27	63,38
06.11.2013	263,24	1770,49	12,67	57,22
07.11.2013	291	1747,15	13,91	46,97
08.11.2013	334	1770,61	12,9	84,94
11.11.2013	343,91	1771,89	12,53	179,62
12.11.2013	354,95	1767,69	12,82	7,71
13.11.2013	393,5	1782	12,52	55,9
14.11.2013	416,95	1790,62	12,37	48,95
15.11.2013	412	1798,18	12,19	68,24
18.11.2013	669,01	1791,53	13,1	98,11
19.11.2013	536,01	1787,87	13,39	83,02
20.11.2013	599,99	1781,37	13,4	94,99
21.11.2013	720	1795,85	12,66	92,72
22.11.2013	795	1804,76	12,26	67,16
25.11.2013	816,93	1802,48	12,79	138,46
26.11.2013	916,3	1802,75	12,81	36,52
27.11.2013	963,98	1807,23	12,98	41,47
28.11.2013	1012,98	1807,23	12,98	116,17
29.11.2013	1131,99	1805,81	13,7	95,19
02.12.2013	1044	1800,9	14,23	115,32
03.12.2013	1055	1795,15	14,55	103,28
04.12.2013	1132,01	1792,81	14,7	98,29
05.12.2013	1023,87	1785,03	15,08	71,41
06.12.2013	814,91	1805,09	13,79	59,69
09.12.2013	899,9	1808,37	13,49	67,72
10.12.2013	979,23	1802,62	13,91	98,47
11.12.2013	879,04	1782,22	15,42	101,72
12.12.2013	871,22	1775,5	15,54	110,87
13.12.2013	885,98	1775,32	15,76	127,96
16.12.2013	691	1786,54	16,03	100,86
17.12.2013	673,62	1781	16,21	99,02
18.12.2013	519,86	1810,65	13,8	97,71
19.12.2013	685	1809,6	14,15	152,19
20.12.2013	610	1818,32	13,79	52,07
23.12.2013	654,76	1827,99	13,04	75,16
24.12.2013	653,25	1833,32	12,48	29,66
25.12.2013	679,03	1833,32	12,48	50,02
26.12.2013	747	1842,02	12,33	33,17
27.12.2013	721,08	1841,4	12,46	71,17
30.12.2013	736,51	1841,07	13,56	86,24
31.12.2013	732	1848,36	13,72	130,03
01.01.2014	754,22	1848,36	13,72	173,05
02.01.2014	784,19	1831,98	14,23	103,08
03.01.2014	809,4	1831,37	13,76	113,11
06.01.2014	919,24	1826,77	13,55	121,14
07.01.2014	786,33	1837,88	12,92	93,88
08.01.2014	823,45	1837,49	12,87	106,42
09.01.2014	824,76	1838,13	12,89	60,31
10.01.2014	852,61	1842,37	12,14	67,96
13.01.2014	823	1819,2	13,28	100,01
14.01.2014	815,99	1838,88	12,28	57,03
15.01.2014	841,14	1848,38	12,28	67,7
16.01.2014	814,4	1845,89	12,53	80,94
17.01.2014	797,2	1838,7	12,44	66,52
20.01.2014	826,02	1838,7	12,44	118,21
21.01.2014	824,89	1843,8	12,87	93,53
22.01.2014	819,2	1844,86	12,84	141,56
23.01.2014	811,22	1828,46	13,77	92,85
24.01.2014	780	1790,29	18,14	84,12
27.01.2014	751,95	1781,56	17,42	75,34
28.01.2014	788	1792,5	15,8	162,84
29.01.2014	794,21	1774,2	17,35	178,46
30.01.2014	799,99	1794,19	17,29	86,19
31.01.2014	803	1782,59	18,41	44,12
03.02.2014	808,5	1741,89	21,44	77,68
04.02.2014	802,77	1755,2	19,11	72,24
05.02.2014	782,33	1751,64	19,95	103,64
06.02.2014	763,75	1773,43	17,23	137,27
07.02.2014	705,01	1797,02	15,29	71,97
10.02.2014	687,81	1799,84	15,26	67,15
11.02.2014	675,1	1819,75	14,51	78,69
12.02.2014	651,99	1819,26	14,3	50,56
13.02.2014	604,12	1829,83	14,14	55,58
14.02.2014	669	1838,63	13,57	43,97
17.02.2014	633,19	1838,63	13,57	78,93
18.02.2014	627,7	1840,76	13,87	64,56
19.02.2014	623,68	1828,75	15,5	64,88
20.02.2014	561,86	1839,78	14,79	67,61
21.02.2014	581,35	1836,25	14,68	120,78
24.02.2014	535,49	1847,61	14,23	130,38
25.02.2014	535	1845,12	13,67	123,05
26.02.2014	585,24	1845,16	14,35	87,53
27.02.2014	583	1854,29	14,04	64,84
28.02.2014	551,89	1859,45	14	71,2
03.03.2014	677,69	1845,73	16	59,55
04.03.2014	673	1873,91	14,1	48,72
05.03.2014	669,99	1873,81	13,89	54,92
06.03.2014	669,57	1877,03	14,21	59,46
07.03.2014	632,79	1878,04	14,11	59,24
10.03.2014	629,39	1877,17	14,2	78,46
11.03.2014	632,1	1867,63	14,8	63,35
12.03.2014	634,95	1868,2	14,47	24,21
13.03.2014	641,01	1846,34	16,22	45,47
14.03.2014	630,42	1841,13	17,82	74
17.03.2014	622,3	1858,83	15,64	76,93
18.03.2014	612,27	1872,25	14,52	77,69
19.03.2014	611,19	1860,77	15,12	48,95
20.03.2014	587,98	1872,01	14,52	147,38
21.03.2014	570	1866,52	15	118,59
24.03.2014	585,9	1857,44	15,09	73,83
25.03.2014	583,77	1865,62	14,02	17,16
26.03.2014	581,32	1852,56	14,93	63,13
27.03.2014	475	1849,04	14,62	50,81
28.03.2014	502,01	1857,62	14,41	86,49
31.03.2014	454,83	1872,34	13,88	45,06
01.04.2014	478,98	1885,52	13,1	78,62
02.04.2014	439	1890,9	13,09	48,76
03.04.2014	449,9	1888,77	13,37	55,73
04.04.2014	452	1865,09	13,96	56,51
07.04.2014	447,11	1845,04	15,57	83,61
08.04.2014	453,57	1851,96	14,89	154,81
09.04.2014	441,69	1872,18	13,82	48,04
10.04.2014	363,12	1833,08	15,89	37,87
11.04.2014	423	1815,69	17,03	24,93
14.04.2014	458,5	1830,61	16,11	160,58
15.04.2014	521,01	1842,98	15,61	46,8
16.04.2014	529,97	1862,31	14,18	44,05
17.04.2014	500,09	1864,85	13,36	25,15
18.04.2014	482,49	1864,85	13,36	51,83
21.04.2014	496,74	1871,89	13,25	61,87
22.04.2014	490	1879,55	13,19	51,29
23.04.2014	492	1875,39	13,27	58,66
24.04.2014	502,2	1878,61	13,32	51,78
25.04.2014	466,52	1863,4	14,06	62,12
28.04.2014	442,8	1869,43	13,97	86,12
29.04.2014	448	1878,33	13,71	64,01
30.04.2014	449,22	1883,95	13,41	35,13
01.05.2014	460,97	1883,68	13,25	70,5
02.05.2014	454,5	1881,14	12,91	52,59
05.05.2014	433	1884,66	13,29	82,21
06.05.2014	428,01	1867,72	13,8	98,03
07.05.2014	440	1878,21	13,4	52,67
08.05.2014	440,79	1875,63	13,43	125,36
09.05.2014	452,37	1878,48	12,92	55,25
12.05.2014	442,45	1896,65	12,23	77,42
13.05.2014	439,12	1897,45	12,13	87,93
14.05.2014	446	1888,53	12,17	89,46
15.05.2014	446	1870,85	13,17	64,81
16.05.2014	447,31	1877,86	12,44	83,17
19.05.2014	448,34	1885,08	12,42	53,82
20.05.2014	489	1872,83	12,96	69,59
21.05.2014	493,98	1888,03	11,91	64,03
22.05.2014	529,99	1892,49	12,03	33,53
23.05.2014	522,82	1900,53	11,36	80,12
26.05.2014	581,88	1900,53	11,36	32,79
27.05.2014	572,7	1911,91	11,51	50,23
28.05.2014	580,66	1909,78	11,68	123,09
29.05.2014	572,37	1920,03	11,57	35,24
30.05.2014	621	1923,57	11,4	66,44
02.06.2014	661,22	1924,97	11,58	75,4
03.06.2014	670,14	1924,24	11,87	225,3
04.06.2014	640,59	1927,88	12,08	46,18
05.06.2014	661,48	1940,46	11,68	49,48
06.06.2014	647,16	1949,44	10,73	40,75
09.06.2014	648,83	1951,27	11,15	66,76
10.06.2014	648,55	1950,79	10,99	52,35
11.06.2014	621	1943,89	11,6	125,44
12.06.2014	569,1	1930,11	12,56	100,98
13.06.2014	592	1936,16	12,18	47,2
16.06.2014	586,91	1937,78	12,65	55,79
17.06.2014	606,48	1941,99	12,06	20,72
18.06.2014	607	1956,98	10,61	59,16
19.06.2014	593,4	1959,48	10,62	81,39
20.06.2014	588,02	1962,87	10,85	57,19
23.06.2014	588,22	1962,61	10,98	107,54
24.06.2014	572,62	1949,98	12,13	58,69
25.06.2014	560,4	1959,53	11,59	54,36
26.06.2014	579,99	1957,22	11,63	22,32
27.06.2014	599,99	1960,96	11,26	24,48
30.06.2014	640,81	1960,23	11,57	43,97
01.07.2014	638,25	1973,32	11,15	94,53
02.07.2014	650,49	1974,62	10,82	85,01
03.07.2014	645,99	1985,44	10,32	41,51
04.07.2014	629	1985,44	10,32	52,44
07.07.2014	622,09	1977,65	11,33	61,4
08.07.2014	623,98	1963,71	11,98	28,93
09.07.2014	621,97	1972,83	11,65	49,91
10.07.2014	616,8	1964,68	12,59	48,39
11.07.2014	634,88	1967,57	12,08	50,23
14.07.2014	621,15	1977,1	11,82	124,54
15.07.2014	622,9	1973,28	11,96	116,32
16.07.2014	616,86	1981,57	11	131,66
17.07.2014	622,2	1958,12	14,54	72,31
18.07.2014	632,6	1978,22	12,06	77,84
21.07.2014	622,73	1973,63	12,81	67,14
22.07.2014	618,32	1983,53	12,24	56,64
23.07.2014	621	1987,01	11,52	49,67
24.07.2014	601,66	1987,98	11,84	36,53
25.07.2014	602,9	1978,34	12,69	34,26
28.07.2014	588,21	1978,91	12,56	49,75
29.07.2014	588,21	1969,95	13,28	44,45
30.07.2014	562,57	1970,07	13,33	117,01
31.07.2014	582,79	1930,67	16,95	87,58
01.08.2014	597,3	1925,15	17,03	53,1
04.08.2014	588,4	1938,99	15,12	131,99
05.08.2014	581,05	1920,21	16,87	80,24
06.08.2014	581,94	1920,24	16,37	32,5
07.08.2014	585,32	1909,57	16,66	41,62
08.08.2014	588,5	1931,59	15,77	61,58
11.08.2014	573,34	1936,92	14,23	94,95
12.08.2014	568,35	1933,75	14,13	18,35
13.08.2014	549,32	1946,72	12,9	18,04
14.08.2014	507,5	1955,18	12,42	29,12
15.08.2014	500,25	1955,06	13,15	74,06
18.08.2014	475,22	1971,74	12,32	34,34
19.08.2014	491,76	1981,6	12,21	40,12
20.08.2014	516,39	1986,51	11,78	23,74
21.08.2014	519,28	1992,37	11,76	24,43
22.08.2014	514,65	1988,4	11,47	65,61
25.08.2014	503,82	1997,92	11,7	54,94
26.08.2014	512,18	2000,02	11,63	32,55
27.08.2014	511,87	2000,12	11,78	40,32
28.08.2014	506	1996,74	12,05	44,61
29.08.2014	509,3	2003,37	11,98	30,07
01.09.2014	474,54	2003,37	11,98	102,15
02.09.2014	474,5	2002,28	12,25	79,82
03.09.2014	474,89	2000,72	12,36	38,15
04.09.2014	487,43	1997,65	12,64	29,58
05.09.2014	477,65	2007,71	12,09	32,64
08.09.2014	468,33	2001,54	12,66	23,52
09.09.2014	473,2	1988,44	13,5	65,54
10.09.2014	476,57	1995,69	12,88	66,45
11.09.2014	475,9	1997,45	12,8	43,16
12.09.2014	474,62	1985,54	13,31	49,62
15.09.2014	469,47	1984,13	14,12	132,42
16.09.2014	462,02	1998,98	12,73	34,58
17.09.2014	452,09	2001,57	12,65	40,9
18.09.2014	425	2011,36	12,03	26,32
19.09.2014	395,86	2010,4	12,11	31,65
22.09.2014	400,07	1994,29	13,69	124,77
23.09.2014	438,97	1982,77	14,93	102,33
24.09.2014	423,68	1998,3	13,27	46,11
25.09.2014	408,76	1965,99	15,64	40,69
26.09.2014	403,57	1982,85	14,85	49,29
29.09.2014	374,2	1977,8	15,98	41,79
30.09.2014	391,09	1972,29	16,31	41,03
01.10.2014	384,86	1946,16	16,71	58,82
02.10.2014	374,68	1946,17	16,16	30,16
03.10.2014	358,74	1967,9	14,55	103,26
06.10.2014	328,59	1964,82	15,46	135,43
07.10.2014	334,8	1935,1	17,2	89,8
08.10.2014	355,73	1968,89	15,11	43,96
09.10.2014	364,01	1928,21	18,76	53,73
10.10.2014	360,89	1906,13	21,24	49,06
13.10.2014	392,6	1874,74	24,64	42,04
14.10.2014	403,38	1877,7	22,79	62,32
15.10.2014	394,52	1862,49	26,25	68,64
16.10.2014	383,95	1862,76	25,2	86,24
17.10.2014	383,65	1886,76	21,99	49,35
20.10.2014	381,21	1904,01	18,57	45,57
21.10.2014	385,81	1941,28	16,08	61,02
22.10.2014	382,04	1927,11	17,87	69,25
23.10.2014	357,18	1950,82	16,53	45,24
24.10.2014	358,86	1964,58	16,11	43,41
27.10.2014	350	1961,63	16,04	68,48
28.10.2014	356,96	1985,05	14,39	72,16
29.10.2014	335,7	1982,3	15,15	57,53
30.10.2014	346,14	1994,65	14,52	37,38
31.10.2014	337,99	2018,05	14,03	103,08
03.11.2014	325,5	2017,81	14,73	64,42
04.11.2014	330,22	2012,1	14,89	58,5
05.11.2014	338,38	2023,57	14,17	72,12
06.11.2014	349,99	2031,21	13,67	56,66
07.11.2014	342,16	2031,92	13,12	26,93
10.11.2014	366,43	2038,26	12,67	45,75
11.11.2014	370,65	2039,68	12,92	36,64
12.11.2014	426,02	2038,25	13,02	49,99
13.11.2014	420,93	2039,33	13,79	40,12
14.11.2014	399,98	2039,82	13,31	29,81
17.11.2014	387,69	2041,32	13,99	151,19
18.11.2014	374,88	2051,8	13,86	56,8
19.11.2014	379,03	2048,72	13,96	48,87
20.11.2014	356,47	2052,75	13,58	51,4
21.11.2014	351,2	2063,5	12,9	58,61
24.11.2014	375,99	2069,41	12,62	78,87
25.11.2014	377,37	2067,03	12,25	60,87
26.11.2014	368,5	2072,83	12,07	27,16
27.11.2014	369,98	2072,83	12,07	92,67
28.11.2014	376,86	2067,56	13,33	38,11
01.12.2014	376,53	2053,44	14,29	37,22
02.12.2014	379,52	2066,55	12,85	68,69
03.12.2014	375,33	2074,33	12,47	76,65
04.12.2014	369,16	2071,92	12,38	49,34
05.12.2014	376	2075,37	11,82	63,16
08.12.2014	361,3	2060,31	14,21	53,77
09.12.2014	352,03	2059,82	14,89	58,26
10.12.2014	345,21	2026,14	18,53	39,55
11.12.2014	348,9	2035,33	20,08	36,88
12.12.2014	352,24	2002,33	21,08	42,58
15.12.2014	349	1989,63	20,42	32,39
16.12.2014	329,05	1972,74	23,57	56,01
17.12.2014	322	2012,89	19,44	99,63
18.12.2014	312,67	2061,23	16,81	105,88
19.12.2014	318,33	2070,65	16,49	42,7
22.12.2014	331,56	2078,54	15,25	81,46
23.12.2014	335,83	2082,17	14,8	41,44
24.12.2014	321,97	2081,88	14,37	26,5
25.12.2014	319,18	2081,88	14,37	48,33
26.12.2014	328,28	2088,77	14,5	58,01
29.12.2014	313,03	2090,57	15,06	108,66
30.12.2014	311,07	2080,35	15,92	50,14
31.12.2014	320,98	2058,9	19,2	127,2
01.01.2015	313,84	2058,9	19,2	137,22
02.01.2015	315,42	2058,2	17,79	93,14
05.01.2015	276,8	2020,58	19,92	90,66
06.01.2015	276,8	2002,61	21,12	85,46
07.01.2015	276,8	2025,9	19,31	57,14
08.01.2015	276,8	2062,14	17,01	59,56
09.01.2015	276,8	2044,81	17,55	44,45
12.01.2015	267,22	2028,26	19,6	99,54
13.01.2015	227,33	2023,03	20,56	68,71
14.01.2015	171,7	2011,27	21,48	82,58
15.01.2015	210,47	1992,67	22,39	88,27
16.01.2015	208,03	2019,42	20,95	50,91
19.01.2015	216,34	2019,42	20,95	72,54
20.01.2015	210,65	2022,55	19,89	74,06
21.01.2015	227,16	2032,12	18,85	43,82
22.01.2015	234,08	2063,15	16,4	85,21
23.01.2015	233,64	2051,82	16,66	82,9
26.01.2015	274,8	2057,09	15,52	54,5
27.01.2015	263,98	2029,55	17,22	55,58
28.01.2015	236,07	2002,16	20,44	77,51
29.01.2015	235,79	2021,25	18,76	32,14
30.01.2015	228,98	1994,99	20,97	65,15
02.02.2015	238,47	2020,85	19,43	79,45
03.02.2015	227,99	2050,03	17,33	65,6
04.02.2015	227	2041,51	18,33	67,26
05.02.2015	216,81	2062,52	16,85	115,17
06.02.2015	223,37	2055,47	17,29	59,12
09.02.2015	220,9	2046,74	18,55	87,49
10.02.2015	220,42	2068,59	17,23	83,73
11.02.2015	219,55	2068,53	16,96	50,54
12.02.2015	223	2088,48	15,34	26,96
13.02.2015	237	2096,99	14,69	54,65
16.02.2015	234,7	2096,99	14,69	37,41
17.02.2015	244,7	2100,34	15,8	50,67
18.02.2015	237,37	2099,68	15,45	37,15
19.02.2015	240,59	2097,45	15,29	102,56
20.02.2015	245,48	2110,3	14,3	35,63
23.02.2015	239,65	2109,66	14,56	76,09
24.02.2015	239,55	2115,48	13,69	128,86
25.02.2015	237,97	2113,86	13,84	74,82
26.02.2015	236,84	2110,74	13,91	74,61
27.02.2015	252,78	2104,5	13,34	116,63
02.03.2015	274,93	2117,39	13,04	91,47
03.03.2015	281	2107,78	13,86	37,66
04.03.2015	270,78	2098,53	14,23	89,94
05.03.2015	273,09	2101,04	14,04	69,01
06.03.2015	272,68	2071,26	15,2	47,16
09.03.2015	287,12	2079,43	15,06	63,31
10.03.2015	290	2044,16	16,69	85,17
11.03.2015	296,54	2040,24	16,87	44,39
12.03.2015	295,31	2065,95	15,42	33,9
13.03.2015	283,25	2053,4	16	52,24
16.03.2015	289,27	2081,19	15,61	53,97
17.03.2015	282,8	2074,28	15,66	37,53
18.03.2015	256,45	2099,5	13,97	78,2
19.03.2015	261,81	2089,27	14,07	52,74
20.03.2015	261,96	2108,1	13,02	56,33
23.03.2015	265,94	2104,42	13,41	108,15
24.03.2015	245	2091,5	13,62	34,47
25.03.2015	246,94	2061,05	15,44	52,7
26.03.2015	249,23	2056,15	15,8	46,77
27.03.2015	247,94	2061,02	15,07	61,09
30.03.2015	247,95	2086,24	14,51	74,41
31.03.2015	244,24	2067,89	15,29	88,25
01.04.2015	246,69	2059,69	15,11	85,27
02.04.2015	253,28	2066,96	14,67	27,58
03.04.2015	254,19	2066,96	14,67	69,18
06.04.2015	255,58	2080,62	14,74	56,3
07.04.2015	253,72	2076,33	14,78	77,07
08.04.2015	244,84	2081,9	13,98	55,11
09.04.2015	243,43	2091,18	13,09	43,26
10.04.2015	235,99	2102,06	12,58	41,28
13.04.2015	223,15	2092,43	13,94	77,54
14.04.2015	215,8	2095,84	13,67	66,77
15.04.2015	222,88	2106,63	12,84	310,25
16.04.2015	227,5	2104,99	12,6	49,98
17.04.2015	222,6	2081,18	13,89	43,72
20.04.2015	224,3	2100,4	13,3	51,68
21.04.2015	235,74	2097,29	13,25	46,55
22.04.2015	233,45	2107,96	12,71	36,96
23.04.2015	235,98	2112,93	12,48	33,57
24.04.2015	230,24	2117,69	12,29	42,94
27.04.2015	227,23	2108,92	13,12	35,03
28.04.2015	225,16	2114,76	12,41	30,41
29.04.2015	225,48	2106,85	13,39	30,76
30.04.2015	236,2	2085,51	14,55	39,66
01.05.2015	231	2108,29	12,7	37,85
04.05.2015	238,34	2114,49	12,85	27,02
05.05.2015	235,12	2089,46	14,31	30,59
06.05.2015	228,49	2080,15	15,15	42,19
07.05.2015	236,87	2088	15,13	79,16
08.05.2015	243,2	2116,1	12,86	81,06
11.05.2015	241,3	2105,33	13,85	106,86
12.05.2015	241,03	2099,12	13,86	86,73
13.05.2015	235,97	2098,48	13,76	86,1
14.05.2015	237,13	2121,1	12,74	49,4
15.05.2015	239,28	2122,73	12,38	65,4
18.05.2015	232,87	2129,2	12,73	65,23
19.05.2015	231,4	2127,83	12,85	45,51
20.05.2015	234,43	2125,85	12,88	56,09
21.05.2015	235	2130,82	12,11	58,45
22.05.2015	238,99	2126,06	12,13	65,97
25.05.2015	235,59	2126,06	12,13	41,75
26.05.2015	235,71	2104,2	14,06	56,41
27.05.2015	235,17	2123,48	13,27	49,51
28.05.2015	236,46	2120,79	13,31	87,95
29.05.2015	236,03	2107,39	13,84	39,59
01.06.2015	223,51	2111,73	13,97	33,34
02.06.2015	225,18	2109,6	14,24	71,05
03.06.2015	224,27	2114,07	13,66	31,97
04.06.2015	222,99	2095,84	14,71	80,34
05.06.2015	224,4	2092,83	14,21	40,47
08.06.2015	228,17	2079,28	15,29	150,67
09.06.2015	228,7	2080,15	14,47	65,45
10.06.2015	227,88	2105,2	13,22	34,96
11.06.2015	229,03	2108,86	12,85	40,94
12.06.2015	229,4	2094,11	13,78	47
15.06.2015	235,92	2084,43	15,39	52,5
16.06.2015	250,09	2096,29	14,81	40,37
17.06.2015	247,76	2100,44	14,5	50,73
18.06.2015	248,4	2121,24	13,19	78,79
19.06.2015	243,7	2109,99	13,96	86,15
22.06.2015	246	2122,85	12,74	64,15
23.06.2015	243,74	2124,2	12,11	66,27
24.06.2015	240,19	2108,58	13,26	27,52
25.06.2015	241,98	2102,31	14,01	47,83
26.06.2015	242,98	2101,49	14,02	79,86
29.06.2015	256,04	2057,64	18,85	78,5
30.06.2015	262,5	2063,11	18,23	122,02
01.07.2015	257,62	2077,42	16,09	90,8
02.07.2015	254,54	2076,78	16,79	44,58
03.07.2015	255,92	2076,78	16,79	41,29
06.07.2015	268,51	2068,76	17,01	100,06
07.07.2015	265,51	2081,34	16,09	85,7
08.07.2015	270,63	2046,68	19,66	62,4
09.07.2015	268,92	2051,31	19,97	98,19
10.07.2015	285,23	2076,62	16,83	94,87
13.07.2015	292,68	2099,6	13,9	79,98
14.07.2015	287,55	2108,95	13,37	68,09
15.07.2015	285,67	2107,4	13,23	62,09
16.07.2015	277,89	2124,29	12,11	72
17.07.2015	279,43	2126,64	11,95	42,31
20.07.2015	278,96	2128,28	12,25	46,59
21.07.2015	276,76	2119,21	12,22	71,87
22.07.2015	277,68	2114,15	12,12	43,42
23.07.2015	276,61	2102,15	12,64	45
24.07.2015	289,01	2079,65	13,74	60,12
27.07.2015	294,29	2067,64	15,6	35,53
28.07.2015	294,01	2093,25	13,44	38,06
29.07.2015	289,85	2108,57	12,5	53,93
30.07.2015	288,01	2108,63	12,13	35,73
31.07.2015	284,33	2103,84	12,12	29,32
03.08.2015	280,43	2098,04	12,56	88,27
04.08.2015	285	2093,32	13	53,56
05.08.2015	281,13	2099,84	12,51	43,76
06.08.2015	277,48	2083,56	13,77	21,3
07.08.2015	279,63	2077,57	13,39	3,32
10.08.2015	264,33	2104,18	12,23	82,73
11.08.2015	271,15	2084,07	13,71	65,65
12.08.2015	267,73	2086,05	13,61	38,09
13.08.2015	264,48	2083,39	13,49	35,58
14.08.2015	265,4	2091,54	12,83	55,58
17.08.2015	256,47	2102,44	13,02	26,3
18.08.2015	224,8	2096,92	13,79	60,75
19.08.2015	226,92	2079,61	15,25	83,7
20.08.2015	235,54	2035,73	19,14	35,99
21.08.2015	233,49	1970,89	28,03	80,21
24.08.2015	209,72	1893,21	40,74	152,98
25.08.2015	222,38	1867,61	36,02	177,02
26.08.2015	225,8	1940,51	30,32	87,48
27.08.2015	225,09	1987,66	26,1	61,26
28.08.2015	231,65	1988,87	26,05	93,15
31.08.2015	229,86	1972,18	28,43	113,96
01.09.2015	227,96	1913,85	31,4	92,72
02.09.2015	229,18	1948,86	26,09	93,82
03.09.2015	227,28	1951,13	25,61	57,57
04.09.2015	230,52	1921,22	27,8	144,81
07.09.2015	240,19	1921,22	27,8	119,62
08.09.2015	244,21	1969,41	24,9	69,15
09.09.2015	238,35	1942,04	26,23	46,57
10.09.2015	238,66	1952,29	24,37	67,06
11.09.2015	240	1961,05	23,2	89,61
14.09.2015	229,71	1953,03	24,25	88,46
15.09.2015	230,03	1978,09	22,54	100,95
16.09.2015	228,34	1995,31	21,35	67,49
17.09.2015	232,17	1990,2	21,14	71,27
18.09.2015	233,12	1958,03	22,28	77,99
21.09.2015	226,15	1966,97	20,14	87,15
22.09.2015	230,41	1942,74	22,44	87,71
23.09.2015	229,42	1938,76	22,13	64,87
24.09.2015	233,9	1932,24	23,47	41,42
25.09.2015	235,22	1931,34	23,62	44,34
28.09.2015	239,14	1881,77	27,63	41,68
29.09.2015	236,94	1884,09	26,83	65,7
30.09.2015	236,2	1920,03	24,5	77,75
01.10.2015	237,15	1923,82	22,55	69,02
02.10.2015	237,77	1951,36	20,94	64,84
05.10.2015	240,84	1987,05	19,54	48,01
06.10.2015	246,57	1979,92	19,4	110,95
07.10.2015	243,2	1995,83	18,4	49,15
08.10.2015	242,9	2013,43	17,42	26,35
09.10.2015	244,48	2014,89	17,08	78,91
12.10.2015	245,81	2017,46	16,17	112,89
13.10.2015	249,73	2003,69	17,67	33,11
14.10.2015	252,47	1994,24	18,03	59,36
15.10.2015	254,49	2023,86	16,05	35,67
16.10.2015	263,09	2033,11	15,05	51,22
19.10.2015	263,66	2033,66	14,98	51,91
20.10.2015	270,64	2030,77	15,75	27,87
21.10.2015	267,89	2018,94	16,7	83,48
22.10.2015	275,21	2052,51	14,45	52,71
23.10.2015	278,6	2075,15	14,46	51,59
26.10.2015	286,9	2071,18	15,29	75,05
27.10.2015	295,54	2065,89	15,43	74,57
28.10.2015	305,65	2090,35	14,33	112,28
29.10.2015	314,82	2089,41	14,61	77,35
30.10.2015	328,65	2079,36	15,07	38,41
02.11.2015	361,74	2104,05	14,15	32,86
03.11.2015	404,06	2109,79	14,54	72,75
04.11.2015	408	2102,31	15,51	45,24
05.11.2015	385,5	2099,93	15,05	33,09
06.11.2015	374,47	2099,2	14,33	78,78
09.11.2015	377,9	2078,58	16,52	60,61
10.11.2015	336,8	2081,72	15,29	44,19
11.11.2015	309,91	2075	16,06	44,92
12.11.2015	337,17	2045,97	18,37	20,53
13.11.2015	336,99	2023,04	20,08	33,65
16.11.2015	330,83	2053,19	18,16	91,65
17.11.2015	336,08	2050,44	18,84	63,48
18.11.2015	335,65	2083,58	16,85	68,43
19.11.2015	326,02	2081,24	16,99	43,31
20.11.2015	322,04	2089,17	15,47	48,78
23.11.2015	323,48	2086,59	15,62	13,92
24.11.2015	319,7	2089,14	15,93	28,8
25.11.2015	328,9	2088,87	15,19	20,42
26.11.2015	353,21	2088,87	15,19	95,75
27.11.2015	357,14	2090,11	15,12	45,15
30.11.2015	376,71	2080,41	16,13	61,99
01.12.2015	354,56	2102,63	14,67	48,27
02.12.2015	358,89	2079,51	15,91	47,61
03.12.2015	361,42	2049,62	18,11	38,7
04.12.2015	363,62	2091,69	14,81	34,6
07.12.2015	395,58	2077,07	15,84	50,85
08.12.2015	417,89	2063,59	17,6	43,97
09.12.2015	416,98	2047,62	19,61	57,21
10.12.2015	415,57	2052,23	19,34	64,28
11.12.2015	453,04	2012,37	24,39	110,78
14.12.2015	443,36	2021,94	22,73	56,77
15.12.2015	464,53	2043,41	20,95	78
16.12.2015	455,87	2073,07	17,86	85,34
17.12.2015	456,17	2041,89	18,94	100,26
18.12.2015	463,3	2005,55	20,7	86,5
21.12.2015	438,07	2021,15	18,7	79,05
22.12.2015	435,48	2038,97	16,6	77,14
23.12.2015	442,56	2064,29	15,57	75,23
24.12.2015	455	2060,99	15,74	58,39
25.12.2015	455,51	2060,99	15,74	64,23
28.12.2015	421,46	2056,5	16,91	106,39
29.12.2015	418,55	2078,36	16,08	59,15
30.12.2015	425,84	2063,36	17,29	90,42
31.12.2015	430,89	2043,94	18,21	59,74
01.01.2016	433,82	2043,94	18,21	102,81
04.01.2016	434,17	2012,66	20,7	106,94
05.01.2016	432,43	2016,71	19,34	52,8
06.01.2016	429,56	1990,26	20,59	30,4
07.01.2016	457	1943,09	24,99	56,4
08.01.2016	452,7	1922,03	27,01	62,21
11.01.2016	448	1923,67	24,3	65,1
12.01.2016	434,85	1938,68	22,47	67,32
13.01.2016	432,65	1890,28	25,22	130,12
14.01.2016	429,55	1921,84	23,95	72,92
15.01.2016	360,62	1880,33	27,02	67,14
18.01.2016	385,49	1880,33	27,02	71,03
19.01.2016	376,76	1881,33	26,05	81,9
20.01.2016	416,32	1859,33	27,59	70,19
21.01.2016	409,59	1868,99	26,69	110,2
22.01.2016	382,55	1906,9	22,34	68,43
25.01.2016	390,9	1877,08	24,15	55,72
26.01.2016	391,77	1903,63	22,5	78,09
27.01.2016	394,45	1882,95	23,11	39,01
28.01.2016	379,75	1893,36	22,42	59,62
29.01.2016	378,22	1940,24	20,2	41,51
01.02.2016	371,81	1939,38	19,98	183,2
02.02.2016	373,05	1903,03	21,98	117,91
03.02.2016	368,38	1912,53	21,65	73,51
04.02.2016	397,82	1915,45	21,84	40,73
05.02.2016	385	1880,05	23,38	41,41
08.02.2016	370,91	1853,44	26	88,26
09.02.2016	373,2	1852,21	26,54	38,4
10.02.2016	379,66	1851,86	26,29	77,84
11.02.2016	377,98	1829,08	28,14	106,25
12.02.2016	383,27	1864,78	25,4	74,63
15.02.2016	399,28	1864,78	25,4	67,33
16.02.2016	407,51	1895,58	24,11	48,57
17.02.2016	415,54	1926,82	22,31	108,64
18.02.2016	420,83	1917,83	21,64	117,33
19.02.2016	419,75	1917,78	20,53	85,85
22.02.2016	437,55	1945,5	19,38	55,88
23.02.2016	419,05	1921,27	20,98	57,33
24.02.2016	423,78	1929,8	20,72	62,26
25.02.2016	423,51	1951,7	19,11	57,5
26.02.2016	431,68	1948,05	19,81	41,87
29.02.2016	436	1932,23	20,55	65,74
01.03.2016	432,88	1978,35	17,7	49,35
02.03.2016	422,92	1986,45	17,09	41,64
03.03.2016	419,96	1993,4	16,7	48,6
04.03.2016	407,9	1999,99	16,86	46,74
07.03.2016	413,45	2001,76	17,35	59,99
08.03.2016	411,94	1979,26	18,67	77,42
09.03.2016	412,76	1989,26	18,34	46,99
10.03.2016	415,95	1989,57	18,05	30,22
11.03.2016	419,6	2022,19	16,5	29,26
14.03.2016	414,91	2019,64	16,92	54,04
15.03.2016	415,54	2015,93	16,84	45,63
16.03.2016	416,51	2027,22	14,99	48,66
17.03.2016	418,48	2040,59	14,44	40,06
18.03.2016	407,7	2049,58	14,02	58,48
21.03.2016	411,03	2051,6	13,79	89,85
22.03.2016	416,41	2049,8	14,17	55,17
23.03.2016	417,65	2036,71	14,94	87,98
24.03.2016	415,16	2035,94	14,74	50,15
25.03.2016	415,79	2035,94	14,74	36,39
28.03.2016	422,45	2037,05	15,24	105,86
29.03.2016	415,68	2055,01	13,82	69,82
30.03.2016	413,67	2063,95	13,56	124,96
31.03.2016	414,38	2059,74	13,95	36,42
01.04.2016	418,86	2072,78	13,1	30,46
04.04.2016	419,08	2066,13	14,12	38,89
05.04.2016	422,68	2045,17	15,42	25,71
06.04.2016	421,32	2066,66	14,09	36,17
07.04.2016	419,99	2041,91	16,16	28,9
08.04.2016	417,63	2047,6	15,36	30,25
11.04.2016	422,75	2041,99	16,26	101,11
12.04.2016	425,43	2061,72	14,85	34,46
13.04.2016	423,76	2082,42	13,84	37,74
14.04.2016	424,54	2082,78	13,72	21,42
15.04.2016	429,47	2080,73	13,62	52,17
18.04.2016	427,88	2094,34	13,35	63,08
19.04.2016	435,49	2100,8	13,24	20,66
20.04.2016	441,58	2102,4	13,28	41,3
21.04.2016	450,63	2091,48	13,95	34,27
22.04.2016	447,7	2091,58	13,22	112,29
25.04.2016	462,64	2087,79	14,08	59,83
26.04.2016	467,42	2091,7	13,96	49,42
27.04.2016	445,38	2095,15	13,77	42,37
28.04.2016	449,14	2075,81	15,22	20,3
29.04.2016	456,53	2065,3	15,7	54,91
02.05.2016	444,06	2081,43	14,68	72,72
03.05.2016	450,61	2063,37	15,6	45,4
04.05.2016	446,63	2051,12	16,05	44,1
05.05.2016	448,5	2050,63	15,91	34,04
06.05.2016	458,48	2057,14	14,72	31,3
09.05.2016	460,82	2058,69	14,57	59,73
10.05.2016	451,62	2084,39	13,63	62,97
11.05.2016	452,91	2064,46	14,69	54,4
12.05.2016	455,2	2064,11	14,41	50,82
13.05.2016	455,91	2046,61	15,04	59,77
16.05.2016	454	2066,66	14,68	82,79
17.05.2016	453,08	2047,21	15,57	51,62
18.05.2016	452,92	2047,63	15,95	32,08
19.05.2016	436,3	2040,04	16,33	58,53
20.05.2016	442,72	2052,32	15,2	25,94
23.05.2016	442,99	2048,04	15,82	141,68
24.05.2016	443,97	2076,06	14,42	66,06
25.05.2016	448,7	2090,54	13,9	51,51
26.05.2016	452,07	2090,1	13,43	23,07
27.05.2016	472,05	2099,06	13,12	19,22
30.05.2016	537,64	2099,06	13,12	35,86
31.05.2016	531,84	2096,96	14,19	48,19
01.06.2016	536,95	2099,33	14,2	48,39
02.06.2016	538	2105,26	13,63	44,41
03.06.2016	569,94	2099,13	13,47	54,72
06.06.2016	584,51	2109,41	13,65	136,57
07.06.2016	577,54	2112,13	14,05	127,93
08.06.2016	583,03	2119,12	14,08	46,41
09.06.2016	575,01	2115,48	14,64	49,67
10.06.2016	578,01	2096,07	17,03	70,69
13.06.2016	704,49	2079,06	20,97	60,21
14.06.2016	685,25	2075,32	20,5	83,69
15.06.2016	695	2071,5	20,14	79,47
16.06.2016	766,62	2077,99	19,37	109,07
17.06.2016	745,22	2071,22	19,41	71,03
20.06.2016	730,85	2083,25	18,37	94,78
21.06.2016	667,54	2088,9	18,48	137,6
22.06.2016	601,3	2085,45	21,17	146,78
23.06.2016	624,91	2113,32	17,25	125,3
24.06.2016	661,71	2037,41	25,76	312,85
27.06.2016	657,5	2000,54	23,85	254,28
28.06.2016	646,08	2036,09	18,75	238,67
29.06.2016	634,11	2070,77	16,64	146,63
30.06.2016	667,95	2098,86	15,63	96,08
01.07.2016	674,86	2102,95	14,77	108,22
04.07.2016	680,35	2102,95	14,77	84,51
05.07.2016	668,94	2088,55	15,58	89,02
06.07.2016	674,7	2099,73	14,96	185,04
07.07.2016	638,19	2097,9	14,76	117,71
08.07.2016	663	2129,9	13,2	105,65
11.07.2016	649,32	2137,16	13,54	93,07
12.07.2016	663,52	2152,14	13,55	113,92
13.07.2016	655,06	2152,43	13,04	58,42
14.07.2016	659,1	2163,75	12,82	53,11
15.07.2016	664,6	2161,74	12,67	34,4
18.07.2016	672,1	2166,89	12,44	112,79
19.07.2016	673,48	2163,78	11,97	39,89
20.07.2016	667,03	2173,02	11,77	45,87
21.07.2016	663,99	2165,17	12,74	37,63
22.07.2016	649,95	2175,03	12,02	59,24
25.07.2016	654,96	2168,48	12,87	78,34
26.07.2016	651,24	2169,18	13,05	56,4
27.07.2016	653,48	2166,58	12,83	122,84
28.07.2016	653,07	2170,06	12,72	76,37
29.07.2016	654,61	2173,6	11,87	78,16
01.08.2016	606,35	2170,84	12,44	74,99
02.08.2016	540,03	2157,03	13,37	55,54
03.08.2016	563,42	2163,79	12,86	38,55
04.08.2016	576,13	2164,25	12,42	42,64
05.08.2016	572,5	2182,87	11,39	89,43
08.08.2016	591,88	2180,89	11,5	108,83
09.08.2016	582,75	2181,74	11,66	61,67
10.08.2016	590,27	2175,49	12,05	81,76
11.08.2016	585,66	2185,79	11,68	43,24
12.08.2016	585,4	2184,05	11,55	63
15.08.2016	564,86	2190,15	11,81	91,36
16.08.2016	574,97	2178,15	12,64	105,49
17.08.2016	570,82	2182,22	12,19	83,6
18.08.2016	571,49	2187,02	11,43	59,73
19.08.2016	572,91	2183,87	11,34	56,17
22.08.2016	582,78	2182,64	12,27	39,89
23.08.2016	580,23	2186,9	12,38	40,46
24.08.2016	577,58	2175,44	13,45	43,23
25.08.2016	575,71	2172,47	13,63	83,01
26.08.2016	578,78	2169,04	13,65	117,24
29.08.2016	571,5	2180,38	12,94	87,44
30.08.2016	575,91	2176,12	13,12	46,48
31.08.2016	570,75	2170,95	13,42	45,98
01.09.2016	571,05	2170,86	13,48	38,52
02.09.2016	571,79	2179,98	11,98	40,85
05.09.2016	603,48	2179,98	11,98	145,01
06.09.2016	608,16	2186,48	12,02	30,28
07.09.2016	615,16	2186,16	11,94	22,17
08.09.2016	625,67	2181,3	12,51	27,04
09.09.2016	622,05	2127,81	17,5	35,65
12.09.2016	608,04	2159,04	15,16	39,54
13.09.2016	607,46	2127,02	17,85	67,65
14.09.2016	608,5	2125,77	18,14	28,87
15.09.2016	606,71	2147,26	16,3	30,61
16.09.2016	605,69	2139,16	15,37	44,18
19.09.2016	608,72	2139,12	15,53	74,44
20.09.2016	601	2139,76	15,92	58,92
21.09.2016	595,46	2163,12	13,3	31,41
22.09.2016	595,41	2177,18	12,02	64,81
23.09.2016	601,42	2164,69	12,29	60,71
26.09.2016	606,47	2146,1	14,5	30,74
27.09.2016	604,26	2159,93	13,1	56,95
28.09.2016	603,95	2171,37	12,39	38,39
29.09.2016	605,6	2151,13	14,02	51,81
30.09.2016	608,23	2168,27	13,29	34,93
03.10.2016	611,16	2161,2	13,57	78,99
04.10.2016	607,19	2150,49	13,63	48,13
05.10.2016	608,49	2159,73	12,99	65,03
06.10.2016	610,25	2160,77	12,84	58,51
07.10.2016	614,88	2153,74	13,48	57,08
10.10.2016	616	2163,66	13,38	15,2
11.10.2016	639	2136,73	15,36	54,57
12.10.2016	634,5	2139,18	15,91	59,38
13.10.2016	634,02	2132,55	16,69	50,64
14.10.2016	638,2	2132,98	16,12	80,62
17.10.2016	636,91	2126,5	16,21	115,14
18.10.2016	635,95	2139,6	15,28	45,55
19.10.2016	627,98	2144,29	14,41	61,32
20.10.2016	628,89	2141,34	13,75	48,77
21.10.2016	629	2141,16	13,34	34,08
24.10.2016	648,6	2151,33	13,02	58,65
25.10.2016	651,97	2143,16	13,46	114,51
26.10.2016	675,11	2139,43	14,24	40,45
27.10.2016	684,71	2133,04	15,36	85,31
28.10.2016	685,91	2126,41	16,19	74,06
31.10.2016	697,01	2126,15	17,06	95,82
01.11.2016	726,6	2111,72	18,56	44,68
02.11.2016	742	2097,94	19,32	60,79
03.11.2016	685,22	2088,66	22,08	63,05
04.11.2016	702,7	2085,18	22,51	87,98
07.11.2016	702,86	2131,52	18,71	74,75
08.11.2016	709,31	2139,56	18,74	119,44
09.11.2016	721,5	2163,26	14,38	246,03
10.11.2016	714,47	2167,48	14,74	272,71
11.11.2016	716,39	2164,45	14,17	140,42
14.11.2016	703,82	2164,2	14,48	263,29
15.11.2016	711,06	2180,39	13,37	161,83
16.11.2016	739,71	2176,94	13,72	135,29
17.11.2016	735,24	2187,12	13,35	111
18.11.2016	748,98	2181,9	12,85	176,29
21.11.2016	736,76	2198,18	12,42	94,21
22.11.2016	749,22	2202,94	12,41	102,35
23.11.2016	740,18	2204,72	12,43	84,27
24.11.2016	735,63	2204,72	12,43	84,01
25.11.2016	737,07	2213,35	12,34	90,3
28.11.2016	729,54	2201,72	13,15	96,79
29.11.2016	730,76	2204,66	12,9	56,24
30.11.2016	742,06	2198,81	13,33	63,67
01.12.2016	751,54	2191,08	14,07	167,88
02.12.2016	769,99	2191,95	14,12	144,2
05.12.2016	750,24	2204,71	12,14	113,93
06.12.2016	758,98	2212,23	11,79	158,64
07.12.2016	763,99	2241,35	12,22	162
08.12.2016	766,84	2246,19	12,64	125,48
09.12.2016	769,57	2259,53	11,75	97,26
12.12.2016	776,9	2256,96	12,64	99,45
13.12.2016	775,35	2271,72	12,72	336,71
14.12.2016	777,09	2253,28	13,19	53,87
15.12.2016	775,89	2262,03	12,79	232,94
16.12.2016	781,32	2258,07	12,2	53,13
19.12.2016	791	2262,53	11,71	91,47
20.12.2016	798,61	2270,76	11,45	59,25
21.12.2016	832,75	2265,18	11,27	37,37
22.12.2016	859,96	2260,96	11,43	50,35
23.12.2016	914	2263,79	11,44	35,7
26.12.2016	897,1	2263,79	11,44	155,98
27.12.2016	930,34	2268,88	11,99	108,11
28.12.2016	976,46	2249,92	12,95	161,59
29.12.2016	969,58	2249,26	13,37	116,01
30.12.2016	959,54	2238,83	14,04	141,16
02.01.2017	1012,54	2238,83	14,04	242,04
03.01.2017	1035,24	2257,83	12,85	89,85
04.01.2017	1114,92	2270,75	11,85	101,99
05.01.2017	1004,74	2269	11,67	134,47
06.01.2017	893,89	2276,98	11,32	96,97
09.01.2017	896,23	2268,9	11,56	121,76
10.01.2017	905,05	2268,9	11,49	121,9
11.01.2017	778,62	2275,32	11,26	124,56
12.01.2017	807,47	2270,44	11,54	113,32
13.01.2017	825,86	2274,64	11,23	135,56
16.01.2017	831,81	2274,64	11,23	114,17
17.01.2017	905,99	2267,89	11,87	160,96
18.01.2017	887,7	2271,89	12,48	135,59
19.01.2017	901,01	2263,69	12,78	95,56
20.01.2017	895,8	2271,31	11,54	141,55
23.01.2017	913,52	2265,2	11,77	154,77
24.01.2017	885,47	2280,07	11,07	136,15
25.01.2017	893,43	2298,37	10,81	175,14
26.01.2017	914,83	2296,68	10,63	89,25
27.01.2017	918,02	2294,69	10,58	135,05
30.01.2017	919,99	2280,9	11,88	115,06
31.01.2017	963,99	2278,87	11,99	139,29
01.02.2017	983,67	2279,55	11,81	158,28
02.02.2017	1009,17	2280,85	11,93	113,53
03.02.2017	1016,99	2297,42	10,97	131,28
06.02.2017	1023,99	2292,56	11,37	150,83
07.02.2017	1052,48	2293,08	11,29	121,82
08.02.2017	1050,4	2294,67	11,45	118,99
09.02.2017	986	2307,87	10,88	74,34
10.02.2017	996,08	2316,1	10,85	231,24
13.02.2017	1000,79	2328,25	11,07	77,85
14.02.2017	1008,88	2337,58	10,74	120,2
15.02.2017	1011,53	2349,25	11,97	130,16
16.02.2017	1032,7	2347,22	11,76	89,07
17.02.2017	1055,46	2351,16	11,49	143,29
20.02.2017	1084	2351,16	11,49	66,08
21.02.2017	1124,62	2365,38	11,57	87,54
22.02.2017	1130,01	2362,82	11,74	226,71
23.02.2017	1188,11	2363,81	11,71	84,74
24.02.2017	1180,14	2367,34	11,47	99
27.02.2017	1194,64	2369,75	12,09	117,37
28.02.2017	1191,21	2363,64	12,92	114,25
01.03.2017	1226,39	2395,96	12,54	111,9
02.03.2017	1257,04	2381,92	11,81	125,27
03.03.2017	1285,33	2383,12	10,96	88,91
06.03.2017	1278,49	2375,31	11,24	104,29
07.03.2017	1233,05	2368,39	11,45	71,17
08.03.2017	1150,05	2362,98	11,86	124,51
09.03.2017	1190,89	2364,87	12,3	95,37
10.03.2017	1116,97	2372,6	11,66	81,65
13.03.2017	1242,46	2373,47	11,35	56,5
14.03.2017	1245,86	2365,45	12,3	122,3
15.03.2017	1257,32	2385,26	11,63	159,48
16.03.2017	1172,62	2381,38	11,21	91,44
17.03.2017	1071,02	2378,25	11,28	152,01
20.03.2017	1035,96	2373,47	11,34	161,69
21.03.2017	1114,39	2344,02	12,47	184,47
22.03.2017	1037,56	2348,45	12,81	65,8
23.03.2017	1029,65	2345,96	13,12	48,67
24.03.2017	929,06	2343,98	12,96	106,37
27.03.2017	1039,92	2341,59	12,5	83,12
28.03.2017	1043,99	2358,57	11,53	89,73
29.03.2017	1035,96	2361,13	11,42	66,64
30.03.2017	1033,7	2368,06	11,54	91,55
31.03.2017	1070,31	2362,72	12,37	221,37
03.04.2017	1144,77	2358,84	12,38	115,76
04.04.2017	1143	2360,16	11,79	103,95
05.04.2017	1134,58	2352,95	12,89	75,28
06.04.2017	1190,85	2357,49	12,39	82,38
07.04.2017	1190,66	2355,54	12,87	67,93
10.04.2017	1209,25	2357,16	14,05	118,06
11.04.2017	1218,99	2353,78	15,07	41,86
12.04.2017	1212,17	2344,93	15,77	79,49
13.04.2017	1172,91	2328,95	15,96	59,73
14.04.2017	1170,34	2328,95	15,96	116,71
17.04.2017	1176,54	2349,01	14,66	119,99
18.04.2017	1202,58	2342,19	14,42	71,39
19.04.2017	1203,98	2338,17	14,93	93,31
20.04.2017	1234,19	2355,84	14,15	55,86
21.04.2017	1243,61	2348,69	14,63	124,51
24.04.2017	1253,58	2374,15	10,84	144,04
25.04.2017	1269	2388,61	10,76	58,82
26.04.2017	1287,99	2387,45	10,85	70,4
27.04.2017	1331,53	2388,77	10,36	63,06
28.04.2017	1330,7	2384,2	10,82	62,79
01.05.2017	1390,86	2388,33	10,11	97,49
02.05.2017	1447,75	2391,17	10,59	89,58
03.05.2017	1503,22	2388,13	10,68	86,79
04.05.2017	1537,23	2389,52	10,46	184,47
05.05.2017	1514,9	2399,29	10,57	72,21
08.05.2017	1649,54	2399,38	9,77	113,15
09.05.2017	1720,28	2396,92	9,96	84,95
10.05.2017	1772,58	2399,63	10,21	67,32
11.05.2017	1828,45	2394,44	10,6	49,78
12.05.2017	1691,51	2390,9	10,4	129,4
15.05.2017	1705,48	2402,32	10,42	169,44
16.05.2017	1700,38	2400,67	10,65	118
17.05.2017	1782,99	2357,03	15,59	62,79
18.05.2017	1878,99	2365,72	14,66	89,48
19.05.2017	1958	2381,73	12,04	87,23
22.05.2017	2099,97	2394,02	10,93	83,62
23.05.2017	2264,23	2398,42	10,72	64,98
24.05.2017	2420,29	2404,39	10,02	76,1
25.05.2017	2292,53	2415,07	9,99	51,65
26.05.2017	2279,82	2415,82	9,81	62,91
29.05.2017	2292,1	2415,82	9,81	50,67
30.05.2017	2203,51	2412,91	10,38	45,36
31.05.2017	2298,01	2411,8	10,41	168,16
01.06.2017	2413,63	2430,06	9,89	100,04
02.06.2017	2488,94	2439,07	9,75	61,36
05.06.2017	2698	2436,1	10,07	274,58
06.06.2017	2880,74	2429,33	10,45	85,3
07.06.2017	2683,03	2433,14	10,39	46,07
08.06.2017	2806	2433,79	10,16	33,16
09.06.2017	2822,32	2431,77	10,7	65,8
12.06.2017	2667,06	2429,39	11,46	98,63
13.06.2017	2703,02	2440,35	10,42	144,57
14.06.2017	2450	2437,92	10,64	48,72
15.06.2017	2424,91	2432,46	10,9	67,05
16.06.2017	2484,68	2433,15	10,38	80,07
19.06.2017	2598	2453,46	10,37	75,3
20.06.2017	2740	2437,03	10,86	93,24
21.06.2017	2657,04	2435,61	10,75	90,96
22.06.2017	2713,48	2434,5	10,48	93,79
23.06.2017	2685,05	2438,3	10,02	135,04
26.06.2017	2421,22	2439,07	9,9	44,92
27.06.2017	2561,86	2419,38	11,06	93,1
28.06.2017	2559,9	2440,69	10,03	95,31
29.06.2017	2541,59	2419,7	11,44	65,45
30.06.2017	2465,49	2423,41	11,18	111,89
03.07.2017	2550,47	2429,01	11,22	101,66
04.07.2017	2596,12	2429,01	11,22	57,7
05.07.2017	2602,9	2432,54	11,07	57,04
06.07.2017	2600,39	2409,75	12,54	76,45
07.07.2017	2501,46	2425,18	11,19	160,41
10.07.2017	2323,42	2427,43	11,11	92,94
11.07.2017	2305,98	2425,53	10,89	85,23
12.07.2017	2388	2443,25	10,3	70,04
13.07.2017	2339,99	2447,83	9,9	73,54
14.07.2017	2213,37	2459,27	9,51	90,61
17.07.2017	2226	2459,14	9,82	92,6
18.07.2017	2303,71	2460,61	9,89	88,82
19.07.2017	2265,21	2473,83	9,79	51,42
20.07.2017	2875,03	2473,45	9,58	100,4
21.07.2017	2670	2472,54	9,36	73,36
24.07.2017	2759,98	2469,91	9,43	305,98
25.07.2017	2564,82	2477,13	9,43	162,68
26.07.2017	2524,99	2477,83	9,6	80,27
27.07.2017	2666,33	2475,42	10,11	40,48
28.07.2017	2777,01	2472,1	10,29	45,32
31.07.2017	2855,81	2470,3	10,26	80,96
01.08.2017	2731	2476,35	10,09	70,77
02.08.2017	2703,51	2477,57	10,28	57,38
03.08.2017	2793,37	2472,16	10,44	61
04.08.2017	2855	2476,83	10,03	63,9
07.08.2017	3387,55	2480,91	9,93	96,65
08.08.2017	3412,41	2474,92	10,96	56,87
09.08.2017	3342,99	2474,02	11,11	62,08
10.08.2017	3413,03	2438,21	16,04	66,59
11.08.2017	3645,06	2441,32	15,51	41,93
14.08.2017	4306,23	2465,84	12,33	88,94
15.08.2017	4155,67	2464,61	12,04	86,83
16.08.2017	4378,84	2468,11	11,74	47,71
17.08.2017	4276,5	2430,01	15,55	56,82
18.08.2017	4100	2425,55	14,26	60,34
21.08.2017	3987,52	2428,37	13,19	60,63
22.08.2017	4085	2452,51	11,35	74,28
23.08.2017	4108,12	2444,04	12,25	69,07
24.08.2017	4300,34	2438,97	12,23	42,9
25.08.2017	4355,98	2443,05	11,28	72,15
28.08.2017	4379,99	2444,24	11,32	80,49
29.08.2017	4578,82	2446,3	11,7	81,46
30.08.2017	4573,2	2457,59	11,22	42,02
31.08.2017	4734,26	2471,65	10,59	43,34
01.09.2017	4921,7	2476,55	10,13	57,53
04.09.2017	4277	2476,55	10,13	78,97
05.09.2017	4396,52	2457,85	12,23	142,33
06.09.2017	4605,8	2465,54	11,63	198,18
07.09.2017	4615	2465,1	11,55	88,44
08.09.2017	4312	2461,43	12,12	68,98
11.09.2017	4207,31	2488,11	10,73	94,13
12.09.2017	4172,56	2496,48	10,58	59,02
13.09.2017	3865,34	2498,37	10,5	71,31
14.09.2017	3227,79	2495,62	10,44	120,33
15.09.2017	3700,01	2500,23	10,17	72,36
18.09.2017	4101,6	2503,87	10,15	68,55
19.09.2017	3888,8	2506,65	10,18	58,25
20.09.2017	3874,46	2508,24	9,78	52,37
21.09.2017	3617,05	2500,6	9,67	55,35
22.09.2017	3612,18	2502,22	9,59	63,09
25.09.2017	3918	2496,66	10,21	105,42
26.09.2017	3888,03	2496,84	10,17	58,14
27.09.2017	4199,29	2507,04	9,87	63,54
28.09.2017	4184,84	2510,06	9,55	103,05
29.09.2017	4164,82	2519,36	9,51	107,61
02.10.2017	4391,48	2529,12	9,45	75,31
03.10.2017	4315,83	2534,58	9,51	52,47
04.10.2017	4219,49	2537,74	9,63	48,06
05.10.2017	4301,09	2552,07	9,19	40,99
06.10.2017	4362,95	2549,33	9,65	85,68
09.10.2017	4764,7	2544,73	10,33	42,94
10.10.2017	4749,29	2550,64	10,08	74,46
11.10.2017	4822,01	2555,24	9,85	60,44
12.10.2017	5445	2550,93	9,91	37,61
13.10.2017	5653,6	2553,17	9,61	63,88
16.10.2017	5752,2	2557,64	9,91	98,42
17.10.2017	5597,31	2559,36	10,31	49,38
18.10.2017	5582,05	2561,26	10,07	100,11
19.10.2017	5698,69	2562,1	10,05	82,48
20.10.2017	5984,75	2575,21	9,97	62,32
23.10.2017	5871,17	2564,98	11,07	136,2
24.10.2017	5523,4	2569,13	11,16	37,25
25.10.2017	5735,88	2557,15	11,23	60,11
26.10.2017	5890	2560,4	11,3	114,37
27.10.2017	5771,89	2581,07	9,8	87,39
30.10.2017	6119,99	2572,83	10,5	64,62
31.10.2017	6434,22	2575,26	10,18	50,39
01.11.2017	6740,09	2579,36	10,2	66,7
02.11.2017	7030	2579,85	9,93	85,31
03.11.2017	7146,82	2587,84	9,14	103,89
06.11.2017	6967,68	2591,13	9,4	92,35
07.11.2017	7130,28	2590,64	9,89	100,93
08.11.2017	7450,63	2594,38	9,78	67,48
09.11.2017	7148	2584,62	10,5	65,11
10.11.2017	6588,18	2582,3	11,29	56,77
13.11.2017	6525,2	2584,84	11,5	134,97
14.11.2017	6609	2578,87	11,59	107,88
15.11.2017	7294	2564,62	13,13	58,1
16.11.2017	7846,96	2585,64	11,76	83,79
17.11.2017	7674,99	2578,85	11,43	98,62
20.11.2017	8226,17	2582,14	10,65	79,5
21.11.2017	8095,23	2599,03	9,73	199,49
22.11.2017	8214,69	2597,08	9,88	52,93
23.11.2017	7989	2597,08	9,88	61,97
24.11.2017	8199,19	2602,42	9,67	34,88
27.11.2017	9708,07	2601,42	9,87	31,11
28.11.2017	9868,82	2627,04	10,03	206,63
29.11.2017	9824,68	2626,07	10,7	103,98
30.11.2017	9947,67	2647,58	11,28	101,48
01.12.2017	10840,45	2642,22	11,43	86,95
04.12.2017	11613,07	2639,44	11,68	101,07
05.12.2017	11677	2629,57	11,33	95,44
06.12.2017	13623,5	2629,27	11,02	57,79
07.12.2017	16599,99	2636,98	10,16	40,69
08.12.2017	15800	2651,5	9,58	63,52
11.12.2017	16470	2659,99	9,34	81,46
12.12.2017	16650,01	2664,11	9,92	66,43
13.12.2017	16250	2662,85	10,18	52,01
14.12.2017	16404,99	2652,01	10,49	32,59
15.12.2017	17471,5	2675,81	9,42	104,84
18.12.2017	18940,57	2690,16	9,53	94,77
19.12.2017	17700	2681,47	10,03	82,4
20.12.2017	16466,98	2679,25	9,72	57,2
21.12.2017	15600,01	2684,57	9,62	92,94
22.12.2017	14009,79	2683,34	9,9	72,69
25.12.2017	13911,28	2683,34	9,9	101,81
26.12.2017	15764,44	2680,5	10,25	106,31
27.12.2017	15364,93	2682,62	10,47	58,44
28.12.2017	14436,99	2687,54	10,18	63,24
29.12.2017	14340	2673,61	11,04	146,43
01.01.2018	13443,41	2673,61	11,04	178,3
02.01.2018	14670,96	2695,81	9,77	111,2
03.01.2018	15155,62	2713,06	9,15	52,45
04.01.2018	15136,89	2723,99	9,22	243,48
05.01.2018	16928	2743,15	9,22	108,68
08.01.2018	14999,99	2747,71	9,52	77,28
09.01.2018	14403,51	2751,29	10,08	157,58
10.01.2018	14890,02	2748,23	9,82	89,18
11.01.2018	13243,83	2767,56	9,88	111,72
12.01.2018	13781,41	2786,24	10,16	107,69
15.01.2018	13607,04	2786,24	10,16	272,42
16.01.2018	11386,34	2776,42	11,66	61,57
17.01.2018	11191,35	2802,56	11,91	61,83
18.01.2018	11247,57	2798,03	12,22	115,86
19.01.2018	11552	2810,3	11,27	88,34
22.01.2018	10808,99	2832,97	11,03	110,72
23.01.2018	10851,82	2839,13	11,1	74,52
24.01.2018	11400,96	2837,54	11,47	93,27
25.01.2018	11155,54	2839,25	11,58	77,97
26.01.2018	11092,95	2872,87	11,08	110
29.01.2018	11162,62	2853,53	13,84	85,23
30.01.2018	9971	2822,43	14,79	68,45
31.01.2018	10149,12	2823,81	13,54	71,84
01.02.2018	8998,99	2821,98	13,47	49,78
02.02.2018	8838,83	2762,13	17,31	61,2
05.02.2018	6874,27	2648,94	37,32	145,79
06.02.2018	7737,37	2695,14	29,98	92,59
07.02.2018	7588	2681,66	27,73	58,29
08.02.2018	8259,76	2581	33,46	89,29
09.02.2018	8693,98	2619,55	29,06	82,68
12.02.2018	8899	2656	25,61	80,89
13.02.2018	8522,99	2662,94	24,97	104,55
14.02.2018	9490,98	2698,63	19,26	107,01
15.02.2018	10018	2731,2	19,13	88,63
16.02.2018	10196	2732,22	19,46	80,52
19.02.2018	11173	2732,22	19,46	53,44
20.02.2018	11233,41	2716,26	20,6	80,15
21.02.2018	10449,4	2701,33	20,02	95,81
22.02.2018	9843,34	2703,96	18,72	50,25
23.02.2018	10166,1	2747,3	16,49	55,72
26.02.2018	10324,7	2779,6	15,8	68,6
27.02.2018	10566,3	2744,28	18,59	52,64
28.02.2018	10314,9	2713,83	19,85	46,68
01.03.2018	10903,13	2677,67	22,47	69,3
02.03.2018	11029,99	2691,25	19,59	39,63
05.03.2018	11420	2720,94	18,73	148,37
06.03.2018	10723,76	2728,12	18,36	133,87
07.03.2018	9913,03	2726,8	17,76	87,33
08.03.2018	9285,32	2738,97	16,54	57
09.03.2018	9230	2786,57	14,64	132,57
12.03.2018	9120,75	2783,02	15,78	107,4
13.03.2018	9142,32	2765,31	16,35	54,85
14.03.2018	8196,69	2749,48	17,23	79,61
15.03.2018	8265,05	2747,33	16,59	43,98
16.03.2018	8258,54	2752,01	15,8	110,96
19.03.2018	8596,93	2712,92	19,02	74,64
20.03.2018	8904,01	2716,94	18,2	79,32
21.03.2018	8893,79	2711,93	17,86	55,83
22.03.2018	8704,67	2643,69	23,34	57,36
23.03.2018	8917,36	2588,26	24,87	66,64
26.03.2018	8149,66	2658,55	21,03	89,77
27.03.2018	7791,7	2612,62	22,5	22,48
28.03.2018	7932,41	2605	22,87	26,48
29.03.2018	7088,38	2640,87	19,97	16,75
30.03.2018	6850	2640,87	19,97	44,07
02.04.2018	7052,76	2581,88	23,62	167,71
03.04.2018	7416,27	2614,45	21,1	88,73
04.04.2018	6799,95	2644,69	20,06	52,9
05.04.2018	6771,69	2662,84	18,94	109,08
06.04.2018	6618,33	2604,47	21,49	70,62
09.04.2018	6780,1	2613,16	21,77	275,14
10.04.2018	6835,67	2656,87	20,47	56,17
11.04.2018	6940,94	2642,19	20,24	79,88
12.04.2018	7923,78	2663,99	18,49	190,11
13.04.2018	7897,28	2656,3	17,41	141,34
16.04.2018	8048,15	2677,84	16,56	65,26
17.04.2018	7890,87	2706,39	15,25	65,55
18.04.2018	8172,84	2708,64	15,6	71,44
19.04.2018	8271,31	2693,13	15,96	46,61
20.04.2018	8861	2670,14	16,88	47,54
23.04.2018	8946,95	2670,29	16,34	66,91
24.04.2018	9648	2634,56	18,02	35,09
25.04.2018	8864,99	2639,4	17,84	108,69
26.04.2018	9274,48	2666,94	16,24	68,42
27.04.2018	8921,43	2669,91	15,41	25,82
30.04.2018	9242,17	2648,05	15,93	86,67
01.05.2018	9066,9	2654,8	15,49	101,87
02.05.2018	9222	2635,67	15,97	95,92
03.05.2018	9732,43	2629,73	15,9	57,16
04.05.2018	9696,57	2663,42	14,77	38,51
07.05.2018	9359,52	2672,63	14,75	96,74
08.05.2018	9167,69	2671,92	14,71	100,02
09.05.2018	9308,49	2697,79	13,42	62,2
10.05.2018	9020,99	2723,07	13,23	74,02
11.05.2018	8408,88	2727,72	12,65	78,27
14.05.2018	8674,36	2730,13	12,93	127,21
15.05.2018	8474,99	2711,45	14,63	42,73
16.05.2018	8346,59	2722,46	13,42	50,06
17.05.2018	8067,03	2720,13	13,43	74,49
18.05.2018	8248,87	2712,97	13,42	129,32
21.05.2018	8391,76	2733,01	13,08	87,84
22.05.2018	7984,08	2724,44	13,22	92,17
23.05.2018	7502,89	2733,29	12,58	171,23
24.05.2018	7586,88	2727,76	12,53	48,9
25.05.2018	7471,18	2721,33	13,22	102,1
28.05.2018	7112,5	2721,33	13,22	49,45
29.05.2018	7469,45	2689,86	17,02	50,44
30.05.2018	7375,73	2724,01	14,94	135,21
31.05.2018	7492,28	2705,27	15,43	77,32
01.06.2018	7511,6	2734,62	13,46	109,62
04.06.2018	7488,26	2746,87	12,74	80,79
05.06.2018	7617,98	2748,8	12,4	36,31
06.06.2018	7658,57	2772,35	11,64	37,98
07.06.2018	7689,28	2770,37	12,13	55,99
08.06.2018	7618,11	2779,03	12,18	112,51
11.06.2018	6880,61	2782	12,35	138,36
12.06.2018	6557,67	2786,85	12,34	235,59
13.06.2018	6305,99	2775,63	12,94	137,07
14.06.2018	6646,1	2782,49	12,12	96,72
15.06.2018	6390,6	2779,66	11,98	68,71
18.06.2018	6707,5	2773,75	12,31	79,32
19.06.2018	6736,52	2762,59	13,35	165,86
20.06.2018	6756,58	2767,32	12,79	222,05
21.06.2018	6718,33	2749,76	14,64	71,67
22.06.2018	6050,45	2754,88	13,77	80,35
25.06.2018	6253,61	2717,07	17,33	63,53
26.06.2018	6068	2723,06	15,92	218,91
27.06.2018	6135,64	2699,63	17,91	39,58
28.06.2018	5848,33	2716,31	16,85	89,28
29.06.2018	6204,24	2718,37	16,09	54,02
02.07.2018	6612,98	2726,71	15,6	80,26
03.07.2018	6507,4	2713,22	16,14	119,73
04.07.2018	6584,25	2713,22	16,14	87,2
05.07.2018	6533,69	2736,61	14,97	80,07
06.07.2018	6596,53	2759,82	13,37	184,49
09.07.2018	6666,75	2784,17	12,69	110,48
10.07.2018	6299,46	2793,84	12,64	81,98
11.07.2018	6380	2774,02	13,63	40,76
12.07.2018	6243,88	2798,29	12,58	84,92
13.07.2018	6215,59	2801,31	12,18	74,75
16.07.2018	6725,3	2798,43	12,83	89,31
17.07.2018	7310,71	2809,55	12,06	58,55
18.07.2018	7374,88	2815,62	12,1	75,12
19.07.2018	7471,42	2804,49	12,87	55,33
20.07.2018	7330,84	2801,83	12,86	132,11
23.07.2018	7719,62	2806,98	12,62	78,59
24.07.2018	8403,83	2820,4	12,41	77,37
25.07.2018	8174,06	2846,07	12,29	57,92
26.07.2018	7926	2837,44	12,14	104,65
27.07.2018	8183,05	2818,82	13,03	61,47
30.07.2018	8160,21	2802,6	14,26	153,38
31.07.2018	7723,85	2816,29	12,83	91,35
01.08.2018	7602,01	2813,36	13,15	57,71
02.08.2018	7536,37	2827,22	12,19	117,93
03.08.2018	7416,98	2840,35	11,64	87,73
06.08.2018	6936,11	2850,4	11,27	112,91
07.08.2018	6717,68	2858,45	10,93	72,24
08.08.2018	6283,59	2857,7	10,85	56,98
09.08.2018	6543,76	2853,58	11,27	69,96
10.08.2018	6139,99	2833,28	13,16	76,97
13.08.2018	6252,63	2821,93	14,78	88,52
14.08.2018	6193,62	2839,96	13,31	55,18
15.08.2018	6272,3	2818,37	14,64	20,08
16.08.2018	6313,51	2840,69	13,45	30,89
17.08.2018	6580,15	2850,13	12,64	62,36
20.08.2018	6260,82	2857,05	12,49	45,18
21.08.2018	6479,27	2862,96	12,86	81,92
22.08.2018	6355,76	2861,82	12,25	38,52
23.08.2018	6525,01	2856,98	12,41	89,75
24.08.2018	6692,94	2874,69	11,99	80,33
27.08.2018	6904,51	2896,74	12,16	108,44
28.08.2018	7080,94	2897,52	12,5	165,65
29.08.2018	7032,96	2914,04	12,25	92,96
30.08.2018	6984,01	2901,13	13,53	90,46
31.08.2018	7017,35	2901,52	12,86	121,46
03.09.2018	7258,99	2901,52	12,86	115,11
04.09.2018	7361	2896,72	13,16	74,36
05.09.2018	6679,3	2888,6	13,91	37,66
06.09.2018	6493,09	2878,05	14,65	68,5
07.09.2018	6400	2871,68	14,88	67,9
10.09.2018	6301,99	2877,13	14,16	47,25
11.09.2018	6279,99	2887,89	13,22	49,37
12.09.2018	6322,45	2888,92	13,14	40,31
13.09.2018	6485,7	2904,18	12,37	29,73
14.09.2018	6476,51	2904,98	12,07	36,1
17.09.2018	6254,52	2888,8	13,68	100,71
18.09.2018	6332,34	2904,31	12,79	71,72
19.09.2018	6388,4	2907,95	11,75	74,06
20.09.2018	6492,98	2930,75	11,8	54,24
21.09.2018	6749,45	2929,67	11,68	88,17
24.09.2018	6581,52	2919,37	12,2	89,13
25.09.2018	6428,99	2915,56	12,42	55,65
26.09.2018	6461,51	2905,97	12,89	37,16
27.09.2018	6681,62	2914	12,41	22,95
28.09.2018	6610,76	2913,98	12,12	52,38
01.10.2018	6571,2	2924,59	12	166,69
02.10.2018	6500	2923,43	12,05	130,93
03.10.2018	6456,77	2925,51	11,61	107,49
04.10.2018	6547,56	2901,61	14,22	119,36
05.10.2018	6582,12	2885,57	14,82	66,64
08.10.2018	6604,75	2884,43	15,69	112,49
09.10.2018	6588,8	2880,34	15,95	31,39
10.10.2018	6517,55	2785,68	22,96	58,99
11.10.2018	6152,76	2728,37	24,98	68,38
12.10.2018	6185,15	2767,13	21,31	103,11
15.10.2018	6441,74	2750,79	21,3	85,8
16.10.2018	6461,2	2809,92	17,62	109,71
17.10.2018	6437,29	2809,21	17,4	77,94
18.10.2018	6396,18	2768,78	20,06	100,13
19.10.2018	6383,46	2767,78	19,89	70,3
22.10.2018	6406,06	2755,88	19,64	89,49
23.10.2018	6393,41	2740,69	20,71	52,04
24.10.2018	6411,96	2656,1	25,23	73,6
25.10.2018	6393,53	2705,57	24,22	89,53
26.10.2018	6406,1	2658,69	24,16	65,53
29.10.2018	6266,52	2641,25	24,7	64,23
30.10.2018	6269,46	2682,63	23,35	51,28
31.10.2018	6303,27	2711,74	21,23	79,07
01.11.2018	6340,99	2740,37	19,34	84,17
02.11.2018	6350,43	2723,06	19,51	82,99
05.11.2018	6403,2	2738,31	19,96	90,47
06.11.2018	6447,5	2755,45	19,91	148,95
07.11.2018	6501	2813,89	16,36	61,17
08.11.2018	6405,49	2806,83	16,72	51,63
09.11.2018	6325	2781,01	17,36	41,01
12.11.2018	6318	2726,22	20,45	42,33
13.11.2018	6260,91	2722,18	20,02	64,87
14.11.2018	5595,91	2701,58	21,25	53,94
15.11.2018	5585	2730,2	19,98	55,04
16.11.2018	5508,71	2736,27	18,14	30,47
19.11.2018	4731,03	2690,73	20,1	10,92
20.11.2018	4352	2641,89	22,48	29,26
21.11.2018	4538,01	2649,93	20,8	46,86
22.11.2018	4275,23	2649,93	20,8	21,81
23.11.2018	4288,26	2632,56	21,52	24,17
26.11.2018	3727,34	2673,45	18,9	168,44
27.11.2018	3771,01	2682,17	19,02	93,08
28.11.2018	4220,16	2743,79	18,49	100,92
29.11.2018	4405	2737,76	18,79	183,21
30.11.2018	3971,06	2760,17	18,07	136,43
03.12.2018	3834,34	2790,37	16,44	158,49
04.12.2018	3903,52	2700,06	20,74	109,29
05.12.2018	3696,69	2700,06	20,74	83,26
06.12.2018	3437,26	2695,95	21,19	110,19
07.12.2018	3380,68	2633,08	23,23	101,45
10.12.2018	3408	2637,72	22,64	71,08
11.12.2018	3353,42	2636,78	21,76	88,44
12.12.2018	3430,18	2651,07	21,46	57,97
13.12.2018	3262,73	2650,54	20,65	121,67
14.12.2018	3195,75	2599,95	21,63	86,56
17.12.2018	3496,73	2545,94	24,52	101,75
18.12.2018	3667,16	2546,16	25,58	103,24
19.12.2018	3684,5	2506,96	25,58	114,17
20.12.2018	4073,77	2467,42	28,38	79,38
21.12.2018	3841,08	2416,62	30,11	144,91
24.12.2018	4036	2351,1	36,07	141,79
25.12.2018	3779,99	2351,1	36,07	171,11
26.12.2018	3810,01	2467,7	30,41	198,19
27.12.2018	3591,69	2488,83	29,96	161,1
28.12.2018	3884,97	2485,74	28,34	156,65
31.12.2018	3693,3	2506,85	25,42	149,82
01.01.2019	3823,44	2506,85	25,42	204,03
02.01.2019	3885,87	2510,03	23,22	146,97
03.01.2019	3787,81	2447,89	25,45	212,58
04.01.2019	3817,71	2531,94	21,38	153,15
07.01.2019	4005,45	2549,69	21,4	148,61
08.01.2019	3994,9	2574,41	20,47	259,25
09.01.2019	4002,13	2584,96	19,98	120,42
10.01.2019	3627,51	2596,64	19,5	148,84
11.01.2019	3632,02	2596,26	18,19	170,68
14.01.2019	3664,28	2582,61	19,07	223,58
15.01.2019	3576,93	2610,3	18,6	104,39
16.01.2019	3605,91	2616,1	19,04	173,46
17.01.2019	3639,98	2635,96	18,06	168,92
18.01.2019	3609,21	2670,71	17,8	154,17
21.01.2019	3531,51	2670,71	17,8	216,29
22.01.2019	3577,11	2632,9	20,8	107,95
23.01.2019	3552,32	2638,7	19,52	88,26
24.01.2019	3570,73	2642,33	18,89	106,06
25.01.2019	3560	2664,76	17,42	105,17
28.01.2019	3429,5	2643,85	18,87	73,71
29.01.2019	3390,5	2640	19,13	62,53
30.01.2019	3437,35	2681,05	17,66	123,71
31.01.2019	3413,11	2704,1	16,57	126,24
01.02.2019	3434,83	2706,53	16,14	95,81
04.02.2019	3410,87	2724,87	15,73	216,31
05.02.2019	3431,39	2737,7	15,57	87,75
06.02.2019	3366,99	2731,61	15,38	145,25
07.02.2019	3359,33	2706,05	16,37	93,79
08.02.2019	3622,94	2707,88	15,72	76,81
11.02.2019	3588,7	2709,8	15,97	59,53
12.02.2019	3585,94	2744,73	15,43	45,91
13.02.2019	3574,93	2753,03	15,65	93,01
14.02.2019	3560,46	2745,73	16,22	35,99
15.02.2019	3566,29	2775,6	14,91	55,54
18.02.2019	3869,8	2775,6	14,91	57,35
19.02.2019	3888,46	2779,76	14,88	79,79
20.02.2019	3936,53	2784,7	14,02	65,36
21.02.2019	3900,4	2774,88	14,46	87,44
22.02.2019	3939,82	2792,67	13,51	115,34
25.02.2019	3820,71	2796,11	14,85	84,03
26.02.2019	3795,06	2793,9	15,17	68,54
27.02.2019	3799,33	2792,38	14,7	128,81
28.02.2019	3791,36	2784,49	14,78	125,24
01.03.2019	3807,05	2803,69	13,57	110,76
04.03.2019	3698,66	2792,81	14,63	71,01
05.03.2019	3844,07	2789,65	14,74	138,38
06.03.2019	3851,55	2771,45	15,74	78,64
07.03.2019	3856,64	2748,93	16,59	138,86
08.03.2019	3844,64	2743,07	16,05	81,81
11.03.2019	3849,25	2783,3	14,33	161,35
12.03.2019	3859,74	2791,52	13,77	93,23
13.03.2019	3848,48	2810,92	13,41	81,38
14.03.2019	3854,77	2808,48	13,5	56,33
15.03.2019	3901,21	2822,48	12,88	66,48
18.03.2019	3969,46	2832,94	13,1	77,23
19.03.2019	3998,13	2832,57	13,56	82,83
20.03.2019	4031,59	2824,23	13,91	75,89
21.03.2019	3974,21	2854,88	13,63	91,17
22.03.2019	3982,07	2800,71	16,48	83,99
25.03.2019	3910,51	2798,36	16,33	69,27
26.03.2019	3922,58	2818,46	14,68	78,28
27.03.2019	4025,5	2805,37	15,15	92,66
28.03.2019	4012,23	2815,44	14,43	53,74
29.03.2019	4090	2834,4	13,71	91,25
01.04.2019	4136,32	2867,19	13,4	117,34
02.04.2019	4899,63	2867,24	13,36	130,56
03.04.2019	4978,23	2873,4	13,74	81,95
04.04.2019	4907,94	2879,39	13,58	82,78
05.04.2019	5039,73	2892,74	12,82	50,15
08.04.2019	5287,88	2895,77	13,18	58,07
09.04.2019	5192,6	2878,2	14,28	60,19
10.04.2019	5323,47	2888,21	13,3	71,78
11.04.2019	5040,2	2888,32	13,02	54,57
12.04.2019	5076,35	2907,41	12,01	75,79
15.04.2019	5028,8	2905,58	12,32	76,25
16.04.2019	5202,43	2907,06	12,18	58,1
[truncated: 721 more rows]
